# Supplementary material for: COVID-19 vaccination intention among internally displaced persons in complex humanitarian emergency context, Northeast Nigeria
Source: PLoS One. 2024 Aug 30;19(8):e0308139. doi: 10.1371/journal.pone.0308139 (PMC11364247; doi:10.1371/journal.pone.0308139)
Supplement: S1 Data — (XLSX) [file pone.0308139.s005.xlsx]

## Sheet: data
S/N	State	LGA_IDP_Camp	Ward_IDP_Camp	Name_IDP_Camp	Status_IDPs camp	Year_Camp Established	Health Facility in Camp?	Sex of Respondent	Age of Respondent	Highest Educ Attained	Marital Status	Occupation	Religion	Years of Stay in IDPs Camps	Household Size	Household Income_in Naira	Household distance to facilities (Km)	Pop of IDPs_State	Total_IDPs_SampledInEachState	Pop_IDPS_in_SixSelectedCampPerState	PopIDPInEachCamp	Symptom_Fever	Symptom_Cough	Symptom_Tiredness	ContractCOVID_Touching_Contaminated_Surfaces_Objects	ContractCOVID_Close Contact	ContractCOVID_Overcrowding	PreventCOVID_PhysicalDistance	PreventCOVID_Cover_Mouth_Nose	PreventCOVID_Wash_Sanitize hand	PreventCOVID_AvoidCrowdedPlaces	PreventCOVID_Facemask	PreventCOVID_Vaccination	Perceived COVID19Severity_severe	PerceivedCOVID19Severity_consequence	PerceivedCOVID19Severity_harmful	PerceivedCOVID19 Susceptibility_at_risk	PerceivedCOVID19 Susceptibility_at_risk_likely	PerceivedCOVID19 Susceptibility_susceptble	PerceivedEffectiveness of Vaccine_protect	PerceivedEffectiveness of Vaccine_effective	PerceivedEffectiveness of Vaccine_If I am vaccinated	Intention to receive vaccine	Reasons_No intention to receive vaccine
1	yobe	damaturu	gambir_moduri	Kasaisa camp	Informal	2014	No	female	55	none	widowed	Trader/Business	islam	5_above	4	5000	less_1	17010	738	15297	2166	Yes	Yes	No	Yes	Yes	No	Yes	Yes	Yes	Yes	No	No	sa	sa	sa	sa	sa	sa	sa	sa	sa	Yes
2	yobe	damaturu	gambir_moduri	Kasaisa camp	Informal	2014	No	female	70	none	presently_married	Farmer	islam	less_1	6	5000	less_1	17010	738	15297	2166	No	Yes	No	Yes	Yes	No	Yes	No	Yes	No	No	No	sa	sa	sa	sa	sa	sa	sa	sa	sa	Yes
3	yobe	damaturu	gambir_moduri	Kasaisa camp	Informal	2014	No	female	60	none	presently_married	Farmer	islam	less_1	6	3000	less_1	17010	738	15297	2166	No	Yes	No	No	Yes	No	Yes	No	Yes	No	No	No	sa	sa	sa	sa	sa	sa	sa	sa	sa	Yes
4	yobe	damaturu	gambir_moduri	Kasaisa camp	Informal	2014	No	female	50	none	presently_married	Farmer	islam	less_1	2	2000	less_1	17010	738	15297	2166	No	Yes	No	No	Yes	No	Yes	No	Yes	No	No	No	sa	sa	sa	sa	sa	sa	sa	sa	sa	Yes
5	yobe	damaturu	gambir_moduri	Kasaisa camp	Informal	2014	No	male	40	none	presently_married	Farmer	islam	less_1	5	3000	less_1	17010	738	15297	2166	No	Yes	No	Yes	No	No	Yes	No	No	No	No	No	sa	sa	sa	sa	sa	sa	sa	sa	sa	Yes
6	yobe	damaturu	gambir_moduri	Kasaisa camp	Informal	2014	No	female	25	none	presently_married	Unemployed	islam	less_1	5	3000	less_1	17010	738	15297	2166	No	Yes	No	Yes	No	No	Yes	No	No	No	No	No	sa	sa	sa	sa	sa	sa	sa	sa	sa	Yes
7	yobe	damaturu	gambir_moduri	Kasaisa camp	Informal	2014	No	female	50	none	presently_married	Farmer	islam	less_1	8	2000	less_1	17010	738	15297	2166	No	Yes	No	No	Yes	No	Yes	No	No	No	No	No	sa	sa	sa	sa	sa	sa	sa	sa	sa	Yes
8	yobe	damaturu	gambir_moduri	Kasaisa camp	Informal	2014	No	female	36	none	presently_married	Unemployed	islam	1_2	6	2000	less_1	17010	738	15297	2166	No	Yes	No	No	Yes	No	Yes	No	No	No	No	No	sa	sa	sa	sa	sa	sa	sa	sa	sa	Yes
9	yobe	damaturu	gambir_moduri	Kasaisa camp	Informal	2014	No	female	50	none	presently_married	Farmer	islam	1_2	5	4000	less_1	17010	738	15297	2166	No	Yes	No	No	Yes	No	Yes	No	No	No	No	No	sa	sa	sa	sa	sa	sa	sa	sa	sa	Yes
10	yobe	damaturu	maisandari_waziri_ibrahim	Huri camp	Informal	2014	Yes	female	35	none	presently_married	Unemployed	islam	5_above	9	2000	btw_3_5	17010	738	15297	786	Yes	Yes	No	Yes	Yes	No	Yes	Yes	No	Yes	No	No	sa	sa	sa	sa	sa	sa	sa	sa	sa	Yes
11	yobe	damaturu	gambir_moduri	Kasaisa camp	Informal	2014	No	female	60	none	presently_married	Farmer	islam	1_2	7	5000	less_1	17010	738	15297	2166	No	Yes	No	No	Yes	No	Yes	No	No	No	No	No	sa	sa	sa	sa	sa	sa	sa	sa	sa	Yes
12	yobe	damaturu	maisandari_waziri_ibrahim	Huri camp	Informal	2014	Yes	male	27	sec	presently_married	Trader/Business	islam	5_above	3	20000	btw_3_5	17010	738	15297	786	Yes	Yes	Yes	Yes	Yes	No	Yes	Yes	Yes	No	No	No	sa	sa	sa	sa	sa	sa	sa	sa	sa	Yes
13	yobe	damaturu	gambir_moduri	Kasaisa camp	Informal	2014	No	female	25	pri	presently_married	Unemployed	islam	2_5	8	2000	less_1	17010	738	15297	2166	No	Yes	No	No	Yes	No	Yes	No	No	No	No	No	sa	sa	sa	sa	sa	sa	sa	sa	sa	Yes
14	yobe	damaturu	maisandari_waziri_ibrahim	Huri camp	Informal	2014	Yes	female	32	none	presently_married	Unemployed	islam	5_above	10	3000	btw_3_5	17010	738	15297	786	Yes	Yes	No	Yes	No	No	Yes	No	Yes	No	No	No	sa	sa	sa	sa	sa	sa	sa	sa	sa	Yes
15	yobe	damaturu	gambir_moduri	Kasaisa camp	Informal	2014	No	female	40	none	presently_married	Unemployed	islam	1_2	9	2000	less_1	17010	738	15297	2166	No	Yes	No	No	Yes	No	Yes	No	No	No	No	No	sa	sa	sa	sa	sa	sa	sa	sa	sa	Yes
16	yobe	damaturu	gambir_moduri	Kasaisa camp	Informal	2014	No	female	40	none	presently_married	Unemployed	islam	2_5	6	1000	less_1	17010	738	15297	2166	No	Yes	No	No	Yes	No	Yes	No	No	No	No	No	sa	sa	sa	sa	sa	sa	sa	sa	sa	Yes
17	yobe	gujba	gujba	Garin Mai Mala camp	Informal	2018	No	male	60	none	presently_married	Farmer	islam	5_above	8	20000	more_10	17010	738	15297	840	No	Yes	No	No	Yes	No	Yes	No	Yes	Yes	Yes	No	sa	sa	sa	sa	sa	sa	sa	sa	sa	Yes
18	yobe	gujba	gujba	Garin Mai Mala camp	Informal	2018	No	male	50	none	presently_married	Trader/Business	islam	5_above	14	40000	more_10	17010	738	15297	840	Yes	Yes	Yes	No	Yes	No	No	No	Yes	Yes	Yes	No	sa	sa	sa	sa	sa	sa	sa	sa	sa	Yes
19	yobe	gujba	gujba	Garin Mai Mala camp	Informal	2018	No	male	46	pri	presently_married	Unemployed	islam	2_5	15	40000	more_10	17010	738	15297	840	No	Yes	Yes	Yes	Yes	Yes	Yes	No	No	Yes	Yes	No	sa	sa	sa	sa	sa	sa	sa	sa	sa	Yes
20	yobe	gujba	gujba	Garin Mai Mala camp	Informal	2018	No	male	50	pri	presently_married	Farmer	islam	5_above	9	15000	more_10	17010	738	15297	840	Yes	Yes	No	No	No	No	Yes	Yes	Yes	No	No	No	sa	sa	sa	sa	sa	sa	sa	sa	sa	Yes
21	yobe	gujba	gujba	Garin Mai Mala camp	Informal	2018	No	male	35	none	presently_married	Trader/Business	islam	2_5	7	5000	more_10	17010	738	15297	840	Yes	Yes	No	Yes	Yes	No	Yes	Yes	No	Yes	Yes	No	sa	sa	sa	sa	sa	sa	sa	sa	sa	Yes
22	yobe	gujba	gujba	Fulatari camp	Informal	2017	No	female	30	none	presently_married	Unemployed	islam	2_5	6	2000	less_1	17010	738	15297	1701	No	Yes	No	No	Yes	No	Yes	No	No	No	No	No	sa	sa	sa	sa	sa	sa	sa	sa	sa	Yes
23	yobe	gujba	gujba	Garin Mai Mala camp	Informal	2018	No	male	50	none	presently_married	Farmer	islam	2_5	15	5000	more_10	17010	738	15297	840	No	Yes	No	No	Yes	No	No	Yes	Yes	No	Yes	No	sa	sa	sa	sa	sa	sa	sa	sa	sa	Yes
24	yobe	gujba	gujba	Fulatari camp	Informal	2017	No	female	35	none	presently_married	Farmer	islam	2_5	5	2000	less_1	17010	738	15297	1701	No	Yes	No	No	Yes	No	Yes	No	No	No	No	No	sa	sa	sa	sa	sa	sa	sa	sa	sa	Yes
25	yobe	gujba	gujba	Garin Mai Mala camp	Informal	2018	No	male	50	none	presently_married	Farmer	islam	2_5	13	3000	more_10	17010	738	15297	840	No	Yes	No	No	Yes	No	No	No	Yes	No	Yes	No	sa	sa	sa	sa	sa	sa	sa	sa	sa	Yes
26	yobe	gujba	gujba	Fulatari camp	Informal	2017	No	female	36	none	presently_married	Unemployed	islam	2_5	5	4000	less_1	17010	738	15297	1701	No	Yes	No	No	Yes	No	Yes	No	No	No	No	No	sa	sa	sa	sa	sa	sa	sa	sa	sa	Yes
27	yobe	gujba	gujba	Fulatari camp	Informal	2017	No	female	31	none	presently_married	Unemployed	islam	2_5	5	1000	less_1	17010	738	15297	1701	No	Yes	No	No	Yes	No	Yes	No	No	No	No	No	sa	sa	sa	sa	sa	sa	sa	sa	sa	Yes
28	yobe	gujba	gujba	Garin Mai Mala camp	Informal	2018	No	male	45	none	presently_married	Farmer	islam	5_above	18	2000	more_10	17010	738	15297	840	Yes	No	No	No	Yes	No	Yes	No	Yes	Yes	No	Yes	sa	sa	sa	sa	sa	sa	sa	sa	sa	Yes
29	yobe	gujba	gujba	Fulatari camp	Informal	2017	No	female	26	none	presently_married	Unemployed	islam	2_5	6	2000	less_1	17010	738	15297	1701	No	Yes	No	Yes	Yes	No	Yes	No	No	No	No	No	sa	sa	sa	sa	sa	sa	sa	sa	sa	Yes
30	yobe	gujba	gujba	Fulatari camp	Informal	2017	No	female	30	none	presently_married	Farmer	islam	2_5	5	1000	less_1	17010	738	15297	1701	No	Yes	No	No	Yes	No	Yes	No	No	No	No	No	sa	sa	sa	sa	sa	sa	sa	sa	sa	Yes
31	yobe	gujba	gujba	Garin Mai Mala camp	Informal	2018	No	male	40	none	presently_married	Trader/Business	islam	2_5	15	17000	more_10	17010	738	15297	840	Yes	Yes	Yes	Yes	Yes	No	Yes	No	No	Yes	Yes	No	sa	sa	sa	sa	sa	sa	sa	sa	sa	Yes
32	yobe	gujba	gujba	Fulatari camp	Informal	2017	No	female	36	none	presently_married	Unemployed	islam	2_5	5	1000	less_1	17010	738	15297	1701	No	Yes	No	Yes	Yes	No	Yes	No	No	No	No	No	sa	sa	sa	sa	sa	sa	sa	sa	sa	Yes
33	yobe	gujba	gujba	Garin Mai Mala camp	Informal	2018	No	male	40	none	presently_married	Farmer	islam	5_above	16	6000	more_10	17010	738	15297	840	Yes	Yes	No	No	Yes	No	No	No	No	No	No	No	sa	sa	sa	sa	sa	sa	sa	sa	sa	Yes
34	yobe	gujba	gujba	Garin Mai Mala camp	Informal	2018	No	male	40	none	presently_married	Farmer	islam	5_above	15	7000	more_10	17010	738	15297	840	Yes	Yes	No	No	Yes	No	Yes	No	No	Yes	Yes	No	sa	sa	sa	sa	sa	sa	sa	sa	sa	Yes
35	yobe	gujba	gujba	Fulatari camp	Informal	2017	No	female	26	none	presently_married	Unemployed	islam	2_5	2	2000	less_1	17010	738	15297	1701	No	Yes	No	No	Yes	No	Yes	No	No	No	No	No	sa	sa	sa	sa	sa	sa	sa	sa	sa	Yes
36	yobe	gujba	gujba	Garin Mai Mala camp	Informal	2018	No	male	30	none	presently_married	Farmer	islam	5_above	5	15000	more_10	17010	738	15297	840	No	Yes	No	No	Yes	No	Yes	No	Yes	Yes	Yes	No	sa	sa	sa	sa	sa	sa	sa	sa	sa	Yes
37	yobe	gujba	gujba	Fulatari camp	Informal	2017	No	male	70	none	presently_married	Farmer	islam	2_5	5	2000	less_1	17010	738	15297	1701	No	Yes	No	No	Yes	No	Yes	No	No	No	No	No	sa	sa	sa	sa	sa	sa	sa	sa	sa	Yes
38	yobe	gujba	gujba	Fulatari camp	Informal	2017	No	female	30	none	presently_married	Farmer	islam	2_5	5	2000	less_1	17010	738	15297	1701	No	Yes	No	No	Yes	No	Yes	No	No	No	No	No	sa	sa	sa	sa	sa	sa	sa	sa	sa	Yes
39	yobe	gujba	gujba	Fulatari camp	Informal	2017	No	female	35	none	presently_married	Farmer	islam	2_5	4	2000	less_1	17010	738	15297	1701	No	Yes	No	No	Yes	No	Yes	No	No	No	No	No	sa	sa	sa	sa	sa	sa	sa	sa	sa	Yes
40	yobe	gujba	gujba	Fulatari camp	Informal	2017	No	female	37	none	presently_married	Farmer	islam	2_5	4	5000	less_1	17010	738	15297	1701	No	Yes	No	No	Yes	No	Yes	No	No	No	No	No	sa	sa	sa	sa	sa	sa	sa	sa	sa	Yes
41	yobe	gujba	gujba	Fulatari camp	Informal	2017	No	female	23	none	presently_married	Unemployed	islam	2_5	5	1000	less_1	17010	738	15297	1701	No	Yes	No	No	Yes	No	Yes	No	No	No	No	No	sa	sa	sa	sa	sa	sa	sa	sa	sa	Yes
42	yobe	gujba	gujba	Garin Mai Mala camp	Informal	2018	No	male	70	none	presently_married	Farmer	islam	2_5	6	2500	more_10	17010	738	15297	840	No	Yes	No	No	Yes	No	Yes	No	Yes	Yes	No	No	sa	sa	sa	sa	sa	sa	sa	sa	sa	Yes
43	yobe	gujba	gujba	Garin Mai Mala camp	Informal	2018	No	male	53	none	presently_married	Farmer	islam	2_5	6	2400	btw_3_5	17010	738	15297	840	Yes	Yes	No	Yes	Yes	No	Yes	Yes	No	Yes	Yes	No	sa	sa	sa	sa	sa	sa	sa	sa	sa	Yes
44	yobe	gujba	gujba	Fulatari camp	Informal	2017	No	female	25	none	presently_married	Unemployed	islam	2_5	4	1000	less_1	17010	738	15297	1701	No	Yes	No	No	Yes	No	Yes	No	No	No	No	No	sa	sa	sa	sa	sa	sa	sa	sa	sa	Yes
45	yobe	gujba	gujba	Garin Mai Mala camp	Informal	2018	No	male	53	none	presently_married	Farmer	islam	5_above	14	5000	btw_3_5	17010	738	15297	840	Yes	Yes	No	Yes	Yes	No	Yes	Yes	No	Yes	Yes	No	sa	sa	sa	sa	sa	sa	sa	sa	sa	Yes
46	yobe	gujba	gujba	Fulatari camp	Informal	2017	No	female	30	none	presently_married	Farmer	islam	2_5	5	2000	less_1	17010	738	15297	1701	No	Yes	No	No	Yes	No	Yes	No	No	No	No	No	sa	sa	sa	sa	sa	sa	sa	sa	sa	Yes
47	yobe	gujba	gujba	Fulatari camp	Informal	2017	No	female	25	none	presently_married	Unemployed	islam	2_5	5	2000	less_1	17010	738	15297	1701	No	Yes	No	No	Yes	No	Yes	No	No	No	No	No	sa	sa	sa	sa	sa	sa	sa	sa	sa	Yes
48	borno	Konduga	Auno	Gubio Road Camp	Formal	2015	Yes	male	32	sec	presently_married	Artisan	islam	5_above	5	8000	less_1	817877	721	127244	22834	Yes	Yes	No	Yes	Yes	No	Yes	Yes	Yes	Yes	No	Yes	sa	sa	sa	sa	sa	sa	sa	sa	sa	Yes
49	yobe	damaturu	gambir_moduri	Kasaisa camp	Informal	2014	No	female	40	none	presently_married	Unemployed	islam	less_1	4	2000	less_1	17010	738	15297	2166	No	Yes	No	No	Yes	No	Yes	No	Yes	No	No	No	a	sa	sa	sa	sa	sa	sa	sa	sa	Yes
50	yobe	damaturu	gambir_moduri	Kasaisa camp	Informal	2014	No	female	30	none	presently_married	Farmer	islam	less_1	7	3000	less_1	17010	738	15297	2166	No	Yes	No	No	Yes	No	Yes	No	Yes	No	No	No	a	sa	sa	sa	sa	sa	sa	sa	sa	Yes
51	yobe	damaturu	gambir_moduri	Kasaisa camp	Informal	2014	No	female	20	none	presently_married	Unemployed	islam	less_1	6	2000	less_1	17010	738	15297	2166	No	Yes	No	Yes	No	No	Yes	No	Yes	No	No	No	a	sa	sa	sa	sa	sa	sa	sa	sa	Yes
52	yobe	damaturu	gambir_moduri	Kasaisa camp	Informal	2014	No	female	30	none	presently_married	Unemployed	islam	1_2	5	4000	less_1	17010	738	15297	2166	No	Yes	No	No	Yes	No	Yes	No	No	No	No	No	sa	a	sa	sa	sa	sa	sa	sa	sa	Yes
53	yobe	gujba	gujba	Fulatari camp	Informal	2017	No	female	25	none	presently_married	Farmer	islam	2_5	5	2000	less_1	17010	738	15297	1701	No	Yes	No	No	Yes	No	Yes	No	No	No	No	No	sa	a	sa	sa	sa	sa	sa	sa	sa	Yes
54	yobe	gujba	gujba	Fulatari camp	Informal	2017	No	female	35	none	presently_married	Unemployed	islam	2_5	4	2000	less_1	17010	738	15297	1701	No	Yes	No	No	Yes	No	Yes	No	No	No	No	No	sa	a	sa	sa	sa	sa	sa	sa	sa	Yes
55	yobe	damaturu	gambir_moduri	Kasaisa camp	Informal	2014	No	female	22	none	never_married	Unemployed	islam	less_1	3	2000	less_1	17010	738	15297	2166	No	Yes	No	No	Yes	No	Yes	No	No	No	No	No	sa	a	a	sa	sa	sa	sa	sa	sa	Yes
56	yobe	damaturu	gambir_moduri	Kasaisa camp	Informal	2014	No	female	50	pri	presently_married	Unemployed	islam	2_5	10	4000	less_1	17010	738	15297	2166	No	Yes	No	No	Yes	No	Yes	No	No	No	No	No	sa	sa	a	sa	sa	a	sa	sa	sa	Yes
57	yobe	damaturu	maisandari_waziri_ibrahim	Huri camp	Informal	2014	Yes	female	22	none	presently_married	Unemployed	islam	2_5	4	20000	btw_2_3	17010	738	15297	786	Yes	Yes	No	No	No	No	No	No	Yes	No	Yes	No	n	sa	sa	a	sa	a	sa	sa	sa	Yes
58	yobe	damaturu	gambir_moduri	Kasaisa camp	Informal	2014	No	male	42	pri	presently_married	Farmer	islam	5_above	10	40000	less_1	17010	738	15297	2166	No	Yes	No	No	Yes	No	Yes	No	No	No	No	No	sa	sa	sa	a	a	a	sa	sa	sa	Yes
59	yobe	damaturu	gambir_moduri	Kasaisa camp	Informal	2014	No	male	58	none	presently_married	Farmer	islam	5_above	14	20000	less_1	17010	738	15297	2166	No	Yes	No	No	Yes	No	Yes	Yes	Yes	Yes	No	No	sa	sa	sa	a	a	a	sa	sa	sa	Yes
60	yobe	damaturu	gambir_moduri	Kasaisa camp	Informal	2014	No	female	30	none	presently_married	Unemployed	islam	2_5	3	15000	less_1	17010	738	15297	2166	Yes	Yes	No	Yes	Yes	No	No	Yes	Yes	Yes	No	No	sa	sa	sa	a	a	a	sa	sa	sa	Yes
61	yobe	damaturu	gambir_moduri	Kasaisa camp	Informal	2014	No	female	28	none	presently_married	Unemployed	islam	5_above	6	17000	less_1	17010	738	15297	2166	Yes	Yes	No	Yes	Yes	No	Yes	Yes	Yes	No	No	No	sa	sa	sa	a	a	a	sa	sa	sa	Yes
62	yobe	damaturu	gambir_moduri	Kasaisa camp	Informal	2014	No	male	23	sec	never_married	Farmer	islam	5_above	6	15000	less_1	17010	738	15297	2166	Yes	Yes	No	Yes	Yes	No	Yes	Yes	Yes	Yes	Yes	No	sa	sa	sa	a	a	a	sa	sa	sa	Yes
63	yobe	gujba	gujba	Fulatari camp	Informal	2017	No	male	59	pri	presently_married	Farmer	islam	5_above	14	15000	less_1	17010	738	15297	1701	No	Yes	No	No	Yes	No	Yes	Yes	Yes	Yes	No	No	sa	sa	sa	a	a	a	sa	sa	sa	Yes
64	yobe	gujba	gujba	Fulatari camp	Informal	2017	No	male	50	none	presently_married	Farmer	islam	5_above	8	15000	less_1	17010	738	15297	1701	Yes	Yes	No	Yes	Yes	No	Yes	Yes	Yes	Yes	Yes	No	sa	sa	sa	a	a	a	sa	sa	sa	Yes
65	yobe	gujba	gujba	Fulatari camp	Informal	2017	No	male	60	none	presently_married	Farmer	islam	5_above	11	20000	less_1	17010	738	15297	1701	Yes	Yes	No	Yes	Yes	No	Yes	Yes	Yes	No	Yes	No	sa	sa	sa	a	a	a	sa	sa	sa	Yes
66	borno	Jere	Old Maiduguri	El-Miskin Camp	Informal	2014	Yes	female	48	pri	presently_separated	Artisan	islam	2_5	4	2500	less_1	817877	721	127244	7348	Yes	No	No	Yes	Yes	No	No	No	No	No	No	No	a	sa	sa	sa	sa	d	sa	sa	sa	No	No reason given
67	yobe	gujba	gujba	Garin Mai Mala camp	Informal	2018	No	male	35	none	presently_married	Farmer	islam	5_above	35	5000	more_10	17010	738	15297	840	Yes	Yes	No	Yes	Yes	No	Yes	Yes	Yes	Yes	No	No	sa	sa	sa	sa	n	n	sa	sa	sa	Yes
68	yobe	gujba	gujba	Fulatari camp	Informal	2017	No	male	46	none	presently_married	Farmer	islam	2_5	11	10000	less_1	17010	738	15297	1701	Yes	Yes	No	Yes	Yes	No	Yes	No	Yes	Yes	No	No	sa	sa	sa	n	n	n	sa	sa	sa	Yes
69	yobe	gujba	gujba	Fulatari camp	Informal	2017	No	male	61	pri	presently_married	Farmer	islam	5_above	12	15000	less_1	17010	738	15297	1701	No	No	No	Yes	Yes	No	No	Yes	Yes	Yes	Yes	No	sa	sa	sa	n	n	n	sa	sa	sa	Yes
70	yobe	gujba	gujba	Fulatari camp	Informal	2017	No	male	42	none	presently_married	Unemployed	islam	5_above	7	14000	less_1	17010	738	15297	1701	Yes	Yes	No	No	Yes	No	Yes	Yes	No	Yes	Yes	No	sa	sa	sa	n	n	n	sa	sa	sa	Yes
71	yobe	gujba	gujba	Fulatari camp	Informal	2017	No	male	52	none	presently_married	Farmer	islam	5_above	7	10000	less_1	17010	738	15297	1701	Yes	No	No	Yes	Yes	No	Yes	Yes	Yes	Yes	No	No	sa	sa	sa	d	d	d	sa	sa	sa	Yes
72	yobe	gujba	gujba	Fulatari camp	Informal	2017	No	male	37	pri	presently_married	Farmer	islam	5_above	5	10000	less_1	17010	738	15297	1701	Yes	Yes	No	Yes	Yes	No	Yes	Yes	Yes	Yes	Yes	Yes	sa	sa	sa	d	d	d	sa	sa	sa	Yes
73	yobe	damaturu	gambir_moduri	Kasaisa camp	Informal	2014	No	female	26	none	presently_married	Unemployed	islam	1_2	6	5000	less_1	17010	738	15297	2166	No	Yes	No	No	Yes	No	No	No	No	No	No	No	sa	sa	sa	sa	sa	sa	sa	sa	sa	Yes
74	yobe	gujba	gujba	Fulatari camp	Informal	2017	No	female	30	none	presently_married	Unemployed	islam	2_5	4	2000	less_1	17010	738	15297	1701	No	Yes	No	No	Yes	No	Yes	No	No	No	No	No	sa	sa	sa	sa	sa	sa	sa	sa	sa	Yes
75	yobe	gujba	gujba	Fulatari camp	Informal	2017	No	female	30	none	presently_married	Unemployed	islam	2_5	5	2000	less_1	17010	738	15297	1701	No	Yes	No	No	Yes	No	Yes	No	No	No	No	No	sa	sa	sa	sa	sa	sa	sa	sa	sa	Yes
76	yobe	gujba	gujba	Garin Mai Mala camp	Informal	2018	No	male	65	none	presently_married	Farmer	islam	2_5	12	12000	btw_3_5	17010	738	15297	840	Yes	Yes	No	Yes	Yes	No	Yes	Yes	Yes	Yes	Yes	No	sa	sa	sa	sa	sa	sa	sa	sa	sa	Yes
77	yobe	gujba	gujba	Fulatari camp	Informal	2017	No	female	35	none	presently_married	Farmer	islam	2_5	7	1000	less_1	17010	738	15297	1701	No	Yes	No	No	Yes	No	Yes	No	No	No	No	No	sa	sa	sa	sa	sa	sa	sa	sa	sa	Yes
78	yobe	gujba	gujba	Garin Mai Mala camp	Informal	2018	No	male	29	none	presently_married	Trader/Business	islam	5_above	25	25000	btw_3_5	17010	738	15297	840	Yes	Yes	No	No	Yes	No	Yes	No	Yes	Yes	No	No	sa	sa	sa	sa	sa	sa	sa	a	sa	Yes
79	yobe	gujba	gujba	Fulatari camp	Informal	2017	No	female	30	none	presently_married	Unemployed	islam	2_5	3	1000	less_1	17010	738	15297	1701	No	Yes	No	No	Yes	No	Yes	No	No	No	No	No	sa	sa	sa	sa	sa	sa	sa	sa	sa	Yes
80	borno	MMC	Shehuri North	Kawar Maila	Informal	2014	Yes	female	20	none	widowed	Unemployed	islam	5_above	5	5000	less_1	817877	721	127244	1346	No	No	No	No	Yes	No	Yes	Yes	Yes	Yes	No	No	a	a	sa	sa	a	sa	sa	sa	sa	Yes
81	yobe	damaturu	gambir_moduri	Kasaisa camp	Informal	2014	No	female	35	none	presently_married	Unemployed	islam	2_5	12	3000	less_1	17010	738	15297	2166	No	Yes	No	No	Yes	No	Yes	No	No	No	No	No	sa	sa	sa	sa	sa	sa	sa	a	sa	Yes
82	yobe	gujba	gujba	Fulatari camp	Informal	2017	No	female	35	none	presently_married	Unemployed	islam	2_5	5	1000	less_1	17010	738	15297	1701	No	Yes	No	No	Yes	No	Yes	No	No	No	No	No	sa	sa	sa	sa	sa	sa	sa	sa	sa	Yes
83	yobe	gujba	gujba	Fulatari camp	Informal	2017	No	female	35	none	presently_married	Farmer	islam	2_5	5	1000	less_1	17010	738	15297	1701	No	Yes	No	No	Yes	No	Yes	No	No	No	No	No	sa	sa	sa	sa	sa	sa	sa	sa	sa	Yes
84	yobe	damaturu	maisandari_waziri_ibrahim	Huri camp	Informal	2014	Yes	male	48	none	presently_married	Farmer	islam	5_above	13	40000	btw_2_3	17010	738	15297	786	No	No	No	Yes	Yes	No	Yes	Yes	Yes	No	No	No	sa	sa	sa	sa	a	sa	sa	a	a	Yes
85	yobe	damaturu	gambir_moduri	Kasaisa camp	Informal	2014	No	female	35	none	presently_married	Unemployed	islam	less_1	6	5000	less_1	17010	738	15297	2166	No	Yes	No	No	Yes	No	Yes	No	Yes	No	No	No	sa	sa	sa	sa	sa	sa	sa	sa	sa	Yes
86	yobe	gujba	gujba	Garin Mai Mala camp	Informal	2018	No	male	38	none	presently_married	Farmer	islam	5_above	8	16000	more_10	17010	738	15297	840	Yes	Yes	No	No	Yes	No	Yes	Yes	No	Yes	No	No	sa	sa	sa	sa	sa	sa	a	a	a	Yes
87	borno	Jere	Old Maiduguri	El-Miskin Camp	Informal	2014	Yes	male	40	sec	presently_married	Trader/Business	islam	5_above	8	35000	btw_3_5	817877	721	127244	7348	Yes	No	No	No	Yes	No	No	Yes	Yes	No	No	No	sa	sa	sa	sa	sa	sa	sa	sa	sa	Yes
88	yobe	damaturu	gambir_moduri	Kasaisa camp	Informal	2014	No	male	40	pri	presently_married	Farmer	islam	less_1	6	2000	less_1	17010	738	15297	2166	No	Yes	No	No	Yes	No	Yes	No	Yes	No	No	No	sa	a	sa	sa	sa	sa	sa	sa	sa	Yes
89	yobe	damaturu	kukareta_warsala	Kukareta camp	Informal	2014	No	male	36	none	presently_married	Unemployed	islam	5_above	5	11000	btw_3_5	17010	738	15297	7620	Yes	No	No	No	Yes	No	Yes	Yes	Yes	Yes	No	No	a	sa	a	sa	sa	a	sa	sa	sa	Yes
90	yobe	gujba	gujba	Fulatari camp	Informal	2017	No	female	25	sec	presently_married	Unemployed	islam	5_above	3	15000	less_1	17010	738	15297	1701	Yes	Yes	No	Yes	Yes	No	No	Yes	No	Yes	Yes	No	sa	sa	sa	a	a	a	a	a	a	Yes
91	yobe	damaturu	kukareta_warsala	Kukareta camp	Informal	2014	Yes	female	22	none	presently_married	Unemployed	christianity	less_1	3	0	btw_1_2	17010	738	15297	7620	Yes	No	Yes	Yes	Yes	No	Yes	No	Yes	No	Yes	No	sa	sa	sa	a	a	a	a	a	a	Yes
92	yobe	gujba	gujba	Garin Mai Mala camp	Informal	2018	No	male	36	none	presently_married	Farmer	islam	5_above	14	10000	more_10	17010	738	15297	840	No	Yes	No	No	Yes	No	Yes	No	No	Yes	No	No	sa	sa	sa	d	d	sa	a	a	a	Yes
93	yobe	gujba	gujba	Garin Mai Mala camp	Informal	2018	No	male	35	none	presently_married	Trader/Business	islam	5_above	7	15000	more_10	17010	738	15297	840	No	Yes	No	No	Yes	No	Yes	No	No	Yes	No	No	n	n	d	n	n	n	sa	sa	sa	Yes
94	borno	MMC	Shehuri North	Kawar Maila	Informal	2014	Yes	female	35	none	presently_married	Trader/Business	islam	5_above	10	6000	less_1	817877	721	127244	1346	Yes	Yes	No	Yes	Yes	No	Yes	Yes	Yes	Yes	Yes	No	sa	sa	sa	sa	n	n	sa	sa	a	Yes
95	yobe	gujba	gujba	Garin Mai Mala camp	Informal	2018	No	male	45	pri	presently_married	Farmer	islam	5_above	14	25000	more_10	17010	738	15297	840	Yes	No	No	No	Yes	No	No	No	Yes	No	Yes	No	sa	sa	sa	sa	sa	sa	sa	sa	sa	Yes
96	borno	Jere	Dusuman	Custom House Camp	Formal	2015	Yes	male	30	none	presently_married	Trader/Business	islam	5_above	4	20000	less_1	817877	721	127244	3816	Yes	Yes	No	Yes	Yes	No	Yes	No	Yes	Yes	No	No	sa	sa	sa	sa	sa	sa	sd	n	sa	Yes
97	yobe	damaturu	maisandari_waziri_ibrahim	Huri camp	Informal	2014	Yes	female	38	none	presently_married	Unemployed	islam	5_above	10	40000	btw_1_2	17010	738	15297	786	Yes	Yes	No	Yes	Yes	No	No	No	Yes	Yes	No	No	sa	sa	sa	a	a	a	n	n	n	No	Fear/concern about vaccine safety and side effects
98	yobe	gujba	gujba	Garin Mai Mala camp	Informal	2018	No	male	50	none	presently_married	Farmer	islam	2_5	15	10000	more_10	17010	738	15297	840	Yes	Yes	Yes	No	No	No	Yes	No	No	No	No	No	sa	sa	sa	sa	sa	sa	sa	sa	sa	Yes
99	yobe	gujba	gujba	Garin Mai Mala camp	Informal	2018	No	female	36	pri	presently_married	Unemployed	islam	2_5	14	42000	btw_5_10	17010	738	15297	840	Yes	Yes	No	No	Yes	No	Yes	No	Yes	Yes	No	No	sa	sa	sa	sa	sa	sa	sa	sa	sa	Yes
100	yobe	gujba	gujba	Garin Mai Mala camp	Informal	2018	No	female	35	none	presently_married	Unemployed	islam	5_above	23	20500	btw_3_5	17010	738	15297	840	Yes	Yes	No	Yes	No	No	Yes	No	No	Yes	No	No	sa	a	sa	sa	sa	sa	sa	sa	sa	Yes
101	yobe	gujba	gujba	Fulatari camp	Informal	2017	No	female	27	none	presently_married	Unemployed	islam	2_5	6	1000	less_1	17010	738	15297	1701	No	Yes	No	No	Yes	No	Yes	No	No	No	No	No	sa	a	sa	sa	sa	sa	sa	sa	sa	Yes
102	borno	MMC	Shehuri North	Kawar Maila	Informal	2014	Yes	female	45	none	presently_married	Trader/Business	islam	5_above	10	4000	less_1	817877	721	127244	1346	Yes	Yes	No	Yes	Yes	No	Yes	Yes	No	Yes	No	No	sa	sa	sa	sa	n	a	sa	sa	sa	Yes
103	yobe	gujba	gujba	Fulatari camp	Informal	2017	No	female	27	none	presently_married	Farmer	islam	2_5	4	5000	less_1	17010	738	15297	1701	No	Yes	No	No	Yes	No	Yes	No	No	No	No	No	sa	sa	sa	sa	sa	sa	sa	sa	a	Yes
104	yobe	damaturu	gambir_moduri	Kasaisa camp	Informal	2014	No	female	55	none	presently_married	Farmer	islam	less_1	2	2000	less_1	17010	738	15297	2166	No	Yes	No	No	Yes	No	Yes	No	No	No	No	No	sa	a	sa	sa	sa	sa	sa	sa	sa	Yes
105	borno	Jere	Old Maiduguri	El-Miskin Camp	Informal	2014	Yes	female	42	none	presently_married	Unemployed	islam	5_above	14	2500	btw_5_10	817877	721	127244	7348	Yes	No	No	No	Yes	No	No	No	No	No	Yes	Yes	sa	sa	sa	sa	sa	sa	sa	sa	sa	No	Related to consent/approval from husband/household head
106	yobe	damaturu	gambir_moduri	Kasaisa camp	Informal	2014	No	female	23	none	presently_married	Unemployed	islam	less_1	8	2000	less_1	17010	738	15297	2166	No	Yes	No	No	Yes	No	Yes	No	No	No	No	No	sa	sa	a	a	a	sa	sa	sa	sa	Yes
107	yobe	damaturu	gambir_moduri	Kasaisa camp	Informal	2014	No	female	70	none	presently_divorced	Farmer	islam	less_1	7	2000	less_1	17010	738	15297	2166	No	Yes	No	No	Yes	No	Yes	No	No	No	No	No	a	a	a	a	a	a	sa	sa	sa	Yes
108	adamawa	Fufore	Pariya	Daware camp	Formal	2014	Yes	female	22	none	presently_married	Unemployed	islam	2_5	3	2000	btw_1_2	20133	716	10447	3098	Yes	Yes	No	Yes	Yes	No	Yes	Yes	No	Yes	Yes	No	a	a	a	a	sa	sa	a	sa	sa	No	Myths, misconceptions, misinformation, disbelieve
109	borno	Jere	Old Maiduguri	El-Miskin Camp	Informal	2014	Yes	female	21	pri	never_married	Student	islam	1_2	4	500	less_1	817877	721	127244	7348	Yes	Yes	No	No	Yes	No	No	No	No	No	No	No	sa	sa	sa	sa	sa	sa	d	a	a	No	Fear/concern about vaccine safety and side effects
110	yobe	damaturu	maisandari_waziri_ibrahim	Huri camp	Informal	2014	Yes	female	45	none	presently_married	Trader/Business	islam	5_above	10	2000	btw_3_5	17010	738	15297	786	Yes	Yes	Yes	Yes	Yes	No	Yes	Yes	Yes	Yes	No	No	sa	sa	sa	sa	sa	sa	sa	sa	sa	Yes
111	borno	MMC	Shehuri North	Kawar Maila	Informal	2014	Yes	female	80	none	widowed	Unemployed	islam	5_above	10	1000	less_1	817877	721	127244	1346	Yes	No	No	Yes	Yes	No	Yes	Yes	Yes	Yes	No	No	a	a	sa	sa	sa	d	sa	sa	sa	Yes
112	yobe	damaturu	gambir_moduri	Kasaisa camp	Informal	2014	No	female	35	none	presently_married	Unemployed	islam	1_2	5	3000	less_1	17010	738	15297	2166	No	Yes	No	No	Yes	No	Yes	No	No	No	No	No	sa	sa	sa	sa	sa	sa	sa	sa	sa	Yes
113	borno	MMC	Shehuri North	Kawar Maila	Informal	2014	Yes	female	45	none	presently_married	Trader/Business	islam	5_above	10	1000	less_1	817877	721	127244	1346	Yes	Yes	No	No	Yes	No	Yes	Yes	Yes	Yes	Yes	No	sa	sa	sa	sa	d	d	sa	sa	sa	Yes
114	yobe	damaturu	kukareta_warsala	Kukareta camp	Informal	2014	Yes	male	35	sec	presently_married	Trader/Business	islam	5_above	5	25000	less_1	17010	738	15297	7620	Yes	Yes	No	Yes	Yes	No	Yes	Yes	Yes	Yes	Yes	No	sa	sa	a	a	a	sa	sa	sa	sa	Yes
115	yobe	gujba	gujba	Ajayari camp	Informal	2018	No	male	40	pri	presently_married	Trader/Business	islam	5_above	16	30000	less_1	17010	738	15297	2184	No	Yes	No	Yes	Yes	No	Yes	Yes	No	No	Yes	No	a	a	a	sa	a	a	sa	sa	sa	Yes
116	borno	Jere	Dusuman	Custom House Camp	Formal	2015	Yes	male	30	none	presently_married	Unemployed	islam	5_above	7	0	less_1	817877	721	127244	3816	No	No	No	No	No	No	Yes	No	Yes	Yes	Yes	No	a	sa	sa	sa	sa	sa	n	a	a	Yes
117	yobe	gujba	gujba	Garin Mai Mala camp	Informal	2018	No	male	39	none	presently_married	Others	islam	5_above	8	6800	btw_3_5	17010	738	15297	840	Yes	Yes	No	Yes	No	No	Yes	Yes	Yes	No	No	No	sa	sa	n	n	a	a	sa	sa	sa	Yes
118	yobe	damaturu	gambir_moduri	Kasaisa camp	Informal	2014	No	male	62	pri	presently_married	Farmer	islam	5_above	3	20000	less_1	17010	738	15297	2166	No	Yes	No	No	No	No	Yes	No	No	No	No	No	sa	sa	sa	sa	sa	sa	sa	sa	sa	No	No felt need
119	yobe	damaturu	maisandari_waziri_ibrahim	Huri camp	Informal	2014	Yes	male	45	none	never_married	Trader/Business	islam	5_above	8	6000	btw_3_5	17010	738	15297	786	Yes	Yes	No	Yes	Yes	No	Yes	Yes	Yes	Yes	Yes	No	sa	sa	sa	sa	sa	sa	sa	sa	sa	Yes
120	yobe	damaturu	gambir_moduri	Kasaisa camp	Informal	2014	No	female	50	none	presently_married	Farmer	islam	1_2	5	6000	less_1	17010	738	15297	2166	No	Yes	No	No	Yes	No	Yes	No	No	No	No	No	sa	sa	sa	sa	sa	sa	sa	sa	sa	Yes
121	yobe	gujba	gujba	Fulatari camp	Informal	2017	No	female	30	none	presently_married	Unemployed	islam	less_1	5	2000	less_1	17010	738	15297	1701	No	Yes	No	No	Yes	No	Yes	No	No	No	No	No	sa	sa	sa	sa	sa	sa	sa	sa	sa	Yes
122	yobe	damaturu	maisandari_waziri_ibrahim	Huri camp	Informal	2014	Yes	male	50	pri	presently_married	Farmer	islam	5_above	15	70000	btw_2_3	17010	738	15297	786	Yes	Yes	No	Yes	Yes	No	Yes	Yes	Yes	Yes	Yes	No	sa	sa	sa	d	d	d	sa	sa	sa	Yes
123	yobe	damaturu	maisandari_waziri_ibrahim	Huri camp	Informal	2014	Yes	male	48	tertiary	presently_married	Farmer	islam	5_above	20	20000	btw_1_2	17010	738	15297	786	Yes	No	No	Yes	Yes	No	No	No	Yes	Yes	Yes	No	sa	sa	sa	sa	sa	sa	a	a	a	Yes
124	yobe	damaturu	gambir_moduri	Kasaisa camp	Informal	2014	No	female	30	none	presently_married	Unemployed	islam	1_2	5	2000	less_1	17010	738	15297	2166	No	Yes	No	No	Yes	No	Yes	No	No	No	No	No	sa	sa	sa	sa	sa	sa	a	a	a	Yes
125	yobe	gujba	gujba	Fulatari camp	Informal	2017	No	male	50	none	presently_married	Unemployed	islam	2_5	10	20000	less_1	17010	738	15297	1701	No	Yes	No	No	Yes	No	No	Yes	Yes	Yes	Yes	No	sa	sa	sa	sa	sa	sa	sa	sa	sa	Yes
126	yobe	damaturu	gambir_moduri	Kasaisa camp	Informal	2014	No	male	50	none	presently_married	Artisan	islam	5_above	9	10000	less_1	17010	738	15297	2166	Yes	No	No	Yes	Yes	No	No	Yes	Yes	Yes	No	No	sa	sa	sa	a	a	a	a	a	a	Yes
127	borno	Jere	Dusuman	Custom House Camp	Formal	2015	Yes	female	30	none	presently_married	Unemployed	islam	1_2	6	0	less_1	817877	721	127244	3816	Yes	Yes	No	Yes	Yes	No	Yes	No	Yes	Yes	Yes	No	sa	a	a	a	a	a	a	a	a	Yes
128	yobe	damaturu	gambir_moduri	Kasaisa camp	Informal	2014	No	male	45	none	presently_married	Farmer	islam	1_2	8	15000	less_1	17010	738	15297	2166	No	No	No	Yes	Yes	No	No	No	Yes	Yes	No	No	a	a	a	a	a	a	sa	sa	sa	Yes
129	yobe	gujba	gujba	Ajayari camp	Informal	2018	No	male	42	none	presently_married	Farmer	islam	5_above	13	25000	less_1	17010	738	15297	2184	Yes	Yes	No	Yes	Yes	No	Yes	Yes	Yes	Yes	Yes	No	a	sa	sa	a	a	a	a	a	a	Yes
130	yobe	damaturu	kukareta_warsala	Kukareta camp	Informal	2014	No	male	33	none	presently_married	Farmer	islam	5_above	11	25000	btw_3_5	17010	738	15297	7620	Yes	Yes	No	Yes	Yes	No	Yes	Yes	Yes	Yes	No	No	a	a	sa	a	a	a	a	a	a	Yes
131	borno	Jere	Dusuman	Muna Camp	Formal	2015	Yes	female	30	none	presently_married	Unemployed	islam	5_above	11	400	btw_2_3	817877	721	127244	49931	No	Yes	No	No	Yes	No	No	No	No	No	No	No	sa	n	a	a	a	a	a	sa	sa	Yes
132	yobe	damaturu	maisandari_waziri_ibrahim	Huri camp	Informal	2014	Yes	female	30	none	presently_married	Unemployed	islam	5_above	12	20000	btw_2_3	17010	738	15297	786	Yes	Yes	Yes	Yes	Yes	No	Yes	Yes	No	Yes	Yes	No	sa	sa	sa	sa	sa	sa	n	n	n	Yes
133	yobe	damaturu	maisandari_waziri_ibrahim	Huri camp	Informal	2014	Yes	male	36	tertiary	presently_married	Farmer	islam	1_2	13	40000	btw_1_2	17010	738	15297	786	Yes	Yes	No	Yes	Yes	No	No	Yes	Yes	Yes	No	No	sa	sa	sa	sa	sa	sa	n	n	n	Yes
134	borno	Konduga	Auno	Gubio Road Camp	Formal	2015	Yes	male	42	sec	presently_married	Trader/Business	islam	5_above	5	5000	less_1	817877	721	127244	22834	Yes	Yes	No	Yes	Yes	No	Yes	Yes	Yes	Yes	No	Yes	sa	sa	sa	a	a	a	sa	sa	sa	Yes
135	borno	Jere	Old Maiduguri	El-Miskin Camp	Informal	2014	Yes	female	30	none	presently_married	Trader/Business	islam	less_1	5	30000	less_1	817877	721	127244	7348	Yes	Yes	No	Yes	Yes	No	Yes	No	Yes	No	No	No	sa	sa	sa	sa	sa	sa	a	a	a	No	Myths, misconceptions, misinformation, disbelieve
136	borno	Jere	Dusuman	Muna Camp	Formal	2015	Yes	female	37	none	presently_married	Unemployed	islam	5_above	14	2500	btw_5_10	817877	721	127244	49931	Yes	Yes	No	No	Yes	No	No	Yes	Yes	No	No	No	a	a	sa	a	sa	sa	a	a	sa	Yes
137	yobe	damaturu	maisandari_waziri_ibrahim	Huri camp	Informal	2014	Yes	female	34	tertiary	presently_married	Unemployed	islam	2_5	8	30000	btw_1_2	17010	738	15297	786	Yes	Yes	Yes	Yes	Yes	No	Yes	Yes	Yes	Yes	No	No	sa	sa	sa	sa	sa	sa	n	n	n	No	Fear/concern about vaccine safety and side effects
138	borno	MMC	Shehuri North	Kawar Maila	Informal	2014	Yes	female	30	none	presently_married	Trader/Business	islam	5_above	9	3000	less_1	817877	721	127244	1346	Yes	No	No	Yes	Yes	No	No	No	Yes	Yes	No	No	a	a	sa	a	a	a	n	a	a	Yes
139	borno	MMC	Shehuri North	Kawar Maila	Informal	2014	Yes	female	40	none	presently_married	Trader/Business	islam	5_above	10	5000	less_1	817877	721	127244	1346	Yes	Yes	No	Yes	Yes	No	Yes	Yes	Yes	Yes	Yes	No	a	a	a	a	a	sa	a	a	a	Yes
140	borno	MMC	Shehuri North	Kawar Maila	Informal	2014	Yes	female	27	pri	presently_separated	Trader/Business	islam	5_above	3	5000	less_1	817877	721	127244	1346	Yes	No	No	Yes	Yes	No	Yes	Yes	Yes	Yes	Yes	No	sa	sa	sa	sa	sa	n	sa	sa	sa	Yes
141	yobe	damaturu	gambir_moduri	Kasaisa camp	Informal	2014	No	female	40	none	presently_married	Unemployed	islam	1_2	6	2000	less_1	17010	738	15297	2166	No	Yes	No	No	Yes	No	Yes	No	No	No	No	No	sa	sa	sa	sa	sa	sa	sa	sa	sa	Yes
142	borno	MMC	Shehuri North	Kawar Maila	Informal	2014	Yes	female	50	none	widowed	Trader/Business	islam	5_above	11	700	less_1	817877	721	127244	1346	Yes	Yes	No	Yes	Yes	No	Yes	Yes	Yes	Yes	Yes	No	sa	sa	sa	sa	d	n	sa	a	sa	Yes
143	yobe	damaturu	gambir_moduri	Kasaisa camp	Informal	2014	No	female	40	none	presently_married	Farmer	islam	less_1	5	3000	less_1	17010	738	15297	2166	No	Yes	No	Yes	Yes	No	No	No	No	No	No	No	a	sa	sa	sa	sa	sa	sa	sa	sa	Yes
144	borno	Jere	Dusuman	Muna Camp	Formal	2015	Yes	male	45	none	presently_married	Farmer	islam	5_above	13	3000	btw_5_10	817877	721	127244	49931	No	No	No	No	Yes	No	No	No	Yes	No	No	No	n	n	a	a	a	sa	sa	sa	sa	No	No reason given
145	yobe	damaturu	kukareta_warsala	Kukareta camp	Informal	2014	No	female	35	pri	presently_married	Trader/Business	islam	5_above	5	12000	btw_3_5	17010	738	15297	7620	No	No	No	Yes	Yes	No	No	Yes	Yes	No	Yes	No	a	a	a	a	a	a	a	a	a	Yes
146	yobe	damaturu	gambir_moduri	Kasaisa camp	Informal	2014	No	male	70	none	presently_married	Farmer	islam	less_1	7	5000	less_1	17010	738	15297	2166	No	Yes	No	No	Yes	No	Yes	No	No	No	No	No	sa	sa	sa	sa	sa	sa	sa	sa	sa	Yes
147	yobe	damaturu	gambir_moduri	Kasaisa camp	Informal	2014	No	female	20	none	presently_married	Unemployed	islam	1_2	6	2000	less_1	17010	738	15297	2166	No	Yes	No	No	Yes	No	Yes	No	No	No	No	No	a	sa	sa	sa	sa	sa	sa	sa	a	Yes
148	yobe	damaturu	maisandari_waziri_ibrahim	Huri camp	Informal	2014	Yes	male	37	pri	presently_married	Farmer	islam	5_above	12	30000	btw_2_3	17010	738	15297	786	Yes	Yes	No	Yes	Yes	No	Yes	Yes	Yes	Yes	No	No	sa	a	sa	a	sa	sa	n	a	n	Yes
149	borno	Bama	Shehuri	GSSSS Camp Bama	Formal	2018	Yes	male	60	none	presently_married	Farmer	islam	5_above	3	30000	less_1	817877	721	127244	41969	Yes	Yes	No	Yes	Yes	No	No	No	No	No	No	No	sa	sa	sa	a	a	a	sa	a	a	Yes
150	borno	Bama	Shehuri	GSSSS Camp Bama	Formal	2018	Yes	male	24	pri	never_married	Trader/Business	islam	5_above	6	8000	less_1	817877	721	127244	41969	Yes	Yes	No	Yes	Yes	No	Yes	No	No	No	Yes	No	sa	sa	sa	a	a	a	a	a	a	Yes
151	borno	MMC	Shehuri North	Kawar Maila	Informal	2014	Yes	female	50	none	presently_married	Trader/Business	islam	5_above	8	3000	less_1	817877	721	127244	1346	Yes	Yes	No	Yes	Yes	No	Yes	Yes	Yes	Yes	Yes	No	a	a	a	a	a	a	a	a	a	Yes
152	yobe	damaturu	kukareta_warsala	Kukareta camp	Informal	2014	No	female	18	sec	never_married	Student	islam	5_above	5	40000	btw_3_5	17010	738	15297	7620	Yes	Yes	Yes	No	Yes	No	Yes	No	Yes	No	No	No	sa	a	sa	sa	a	sa	a	a	a	Yes
153	borno	Jere	Old Maiduguri	El-Miskin Camp	Informal	2014	Yes	male	23	none	never_married	Farmer	islam	2_5	5	2500	less_1	817877	721	127244	7348	No	No	No	Yes	Yes	No	No	No	No	No	No	No	a	a	sa	a	a	a	a	a	sa	Yes
154	borno	Jere	Old Maiduguri	El-Miskin Camp	Informal	2014	Yes	male	22	none	presently_married	Artisan	islam	5_above	4	2500	less_1	817877	721	127244	7348	No	Yes	No	No	Yes	No	No	No	No	No	No	No	a	a	sa	sa	sa	a	a	a	a	No	Myths, misconceptions, misinformation, disbelieve
155	yobe	damaturu	gambir_moduri	Kasaisa camp	Informal	2014	No	male	40	pri	presently_married	Farmer	islam	5_above	3	2000	less_1	17010	738	15297	2166	No	Yes	No	Yes	No	No	Yes	No	No	No	No	No	sa	sa	sa	sa	a	a	sa	sa	a	Yes
156	borno	Jere	Dusuman	Custom House Camp	Formal	2015	Yes	female	40	none	presently_married	Unemployed	islam	5_above	6	15000	less_1	817877	721	127244	3816	Yes	Yes	No	No	No	No	Yes	No	Yes	No	No	No	sa	a	a	a	a	a	a	a	sa	Yes
157	yobe	damaturu	kukareta_warsala	Kukareta camp	Informal	2014	Yes	female	36	pri	presently_married	Unemployed	islam	5_above	6	15000	less_1	17010	738	15297	7620	Yes	Yes	No	Yes	Yes	No	No	Yes	No	Yes	Yes	No	a	a	sa	sa	sa	sa	sa	a	a	Yes
158	adamawa	Fufore	Pariya	Daware camp	Formal	2014	Yes	female	28	pri	presently_married	Unemployed	islam	5_above	13	20000	btw_1_2	20133	716	10447	3098	Yes	Yes	Yes	Yes	Yes	No	No	Yes	Yes	Yes	No	No	a	a	sa	sa	a	a	a	a	a	Yes
159	borno	MMC	Shehuri North	Kawar Maila	Informal	2014	Yes	female	35	none	presently_married	Trader/Business	islam	5_above	10	2000	less_1	817877	721	127244	1346	Yes	Yes	No	Yes	Yes	No	Yes	Yes	Yes	Yes	Yes	No	a	a	a	n	n	n	a	a	a	Yes
160	adamawa	Girei	Damare	Damare camp	Formal	2017	Yes	male	26	sec	never_married	Student	christianity	2_5	3	0	btw_2_3	20133	716	10447	1012	No	Yes	No	No	Yes	No	Yes	No	No	Yes	Yes	No	a	sa	sa	a	a	a	sa	a	a	Yes
161	adamawa	Girei	Wuro dole	Chakamidari camp	Informal	2014	No	female	20	pri	presently_married	Unemployed	islam	2_5	12	0	btw_3_5	20133	716	10447	475	No	Yes	No	No	Yes	No	Yes	No	No	Yes	No	No	sa	sa	sa	sa	sa	sa	a	a	a	Yes
162	yobe	damaturu	maisandari_waziri_ibrahim	Huri camp	Informal	2014	Yes	male	60	none	presently_married	Farmer	islam	5_above	8	20000	btw_2_3	17010	738	15297	786	Yes	Yes	No	No	Yes	No	Yes	Yes	Yes	No	Yes	No	a	n	a	a	a	a	a	a	a	Yes
163	borno	Jere	Old Maiduguri	El-Miskin Camp	Informal	2014	Yes	male	28	none	never_married	Farmer	islam	5_above	3	7000	less_1	817877	721	127244	7348	Yes	Yes	Yes	Yes	Yes	No	No	Yes	Yes	Yes	No	No	a	a	sa	a	sa	sa	sa	sa	sa	No	Myths, misconceptions, misinformation, disbelieve
164	yobe	damaturu	gambir_moduri	Kasaisa camp	Informal	2014	No	female	25	none	presently_married	Unemployed	islam	less_1	8	5000	less_1	17010	738	15297	2166	No	Yes	No	No	Yes	No	No	No	No	No	No	No	sa	sa	sa	sa	sa	sa	sa	sa	a	Yes
165	yobe	gujba	gujba	Ajayari camp	Informal	2018	No	male	49	pri	presently_married	Farmer	islam	5_above	12	50000	less_1	17010	738	15297	2184	Yes	Yes	No	No	Yes	No	No	Yes	Yes	Yes	No	No	a	a	sa	sa	a	a	a	a	a	Yes
166	yobe	damaturu	maisandari_waziri_ibrahim	Huri camp	Informal	2014	Yes	male	23	sec	never_married	Trader/Business	islam	5_above	15	17000	btw_2_3	17010	738	15297	786	Yes	Yes	No	Yes	Yes	No	Yes	Yes	Yes	Yes	No	No	sa	a	a	a	a	a	a	sa	sa	Yes
167	borno	Jere	Old Maiduguri	El-Miskin Camp	Informal	2014	Yes	male	35	sec	presently_married	Farmer	islam	2_5	3	1508	less_1	817877	721	127244	7348	No	Yes	No	No	Yes	No	No	No	No	No	No	No	a	a	sa	a	sa	sa	a	sa	a	No	Fear/concern about vaccine safety and side effects
168	borno	Jere	Dusuman	Muna Camp	Formal	2015	Yes	female	35	none	presently_married	Unemployed	islam	5_above	7	2500	btw_3_5	817877	721	127244	49931	No	No	No	No	Yes	No	No	Yes	No	No	Yes	No	a	sa	sa	sa	sa	sa	a	a	sa	Yes
169	borno	Jere	Dusuman	Custom House Camp	Formal	2015	Yes	female	35	none	presently_separated	Trader/Business	islam	less_1	4	10000	less_1	817877	721	127244	3816	No	Yes	No	Yes	Yes	No	Yes	No	Yes	Yes	No	No	sa	a	a	a	a	a	sa	a	a	Yes
170	borno	Jere	Dusuman	Custom House Camp	Formal	2015	Yes	female	20	none	presently_married	Unemployed	islam	5_above	2	20000	less_1	817877	721	127244	3816	Yes	Yes	No	Yes	Yes	No	Yes	No	No	No	No	No	a	a	a	sa	a	sa	a	sa	a	Yes
171	adamawa	Yola South	Namtari	Malkohi village camp	Informal	2015	Yes	female	18	none	presently_married	Unemployed	islam	7	3	0	btw_1_2	20133	716	10447	3063	Yes	Yes	No	Yes	Yes	No	No	No	Yes	Yes	No	No	sa	sa	a	a	a	a	sa	sa	a	Yes
172	yobe	damaturu	kukareta_warsala	Kukareta camp	Informal	2014	Yes	female	28	pri	presently_married	Unemployed	islam	5_above	6	10000	less_1	17010	738	15297	7620	No	Yes	No	No	Yes	No	Yes	No	Yes	Yes	No	No	sa	sa	sa	d	d	d	a	a	a	Yes
173	yobe	damaturu	kukareta_warsala	Kukareta camp	Informal	2014	No	male	56	pri	presently_separated	Farmer	islam	5_above	4	15000	btw_3_5	17010	738	15297	7620	Yes	Yes	No	No	Yes	No	No	Yes	No	No	Yes	No	a	sa	sa	a	a	a	a	a	a	Yes
174	yobe	damaturu	kukareta_warsala	Kukareta camp	Informal	2014	No	female	34	pri	presently_married	Unemployed	islam	5_above	7	18000	btw_3_5	17010	738	15297	7620	Yes	Yes	No	No	Yes	No	No	No	Yes	Yes	No	No	sa	sa	sa	sd	d	sd	a	a	a	Yes
175	borno	Jere	Old Maiduguri	El-Miskin Camp	Informal	2014	Yes	female	52	none	presently_divorced	Farmer	islam	2_5	8	4500	less_1	817877	721	127244	7348	No	Yes	No	No	Yes	No	No	Yes	No	Yes	No	No	sa	sa	a	a	a	sa	a	a	a	No	Myths, misconceptions, misinformation, disbelieve
176	adamawa	Fufore	Pariya	Daware camp	Formal	2014	Yes	female	20	none	presently_married	Unemployed	islam	5_above	4	20000	btw_1_2	20133	716	10447	3098	Yes	Yes	No	Yes	Yes	No	Yes	Yes	Yes	Yes	No	No	sa	a	a	a	a	a	a	a	a	Yes
177	yobe	gujba	gujba	Ajayari camp	Informal	2018	No	male	70	none	presently_married	Farmer	islam	5_above	8	40000	less_1	17010	738	15297	2184	No	No	No	No	No	No	No	No	No	Yes	Yes	No	a	a	sa	n	sd	sd	a	a	a	Yes
178	borno	Jere	Old Maiduguri	El-Miskin Camp	Informal	2014	Yes	female	25	none	presently_married	Farmer	islam	2_5	32	1500	btw_5_10	817877	721	127244	7348	No	Yes	No	Yes	Yes	No	No	No	No	No	No	No	a	a	sa	n	n	a	a	n	n	No	No reason given
179	borno	MMC	Shehuri North	Kawar Maila	Informal	2014	Yes	female	60	none	widowed	Trader/Business	islam	5_above	8	1000	less_1	817877	721	127244	1346	Yes	Yes	No	Yes	Yes	No	Yes	Yes	Yes	Yes	Yes	No	sa	sa	sa	sa	d	sd	sa	sa	sa	Yes
180	borno	MMC	Shehuri North	Kawar Maila	Informal	2014	Yes	female	30	none	presently_married	Trader/Business	islam	5_above	5	8000	less_1	817877	721	127244	1346	Yes	Yes	No	Yes	Yes	No	Yes	Yes	Yes	Yes	Yes	No	sa	sa	sa	sa	n	n	sa	sa	sa	Yes
181	yobe	damaturu	kukareta_warsala	Kukareta camp	Informal	2014	Yes	female	32	none	presently_married	Artisan	islam	5_above	11	20000	less_1	17010	738	15297	7620	No	Yes	No	Yes	Yes	No	No	Yes	Yes	Yes	Yes	No	sa	sa	sa	sa	sa	sa	sa	sa	a	Yes
182	yobe	damaturu	maisandari_waziri_ibrahim	Huri camp	Informal	2014	Yes	female	20	none	presently_married	Unemployed	islam	5_above	8	15000	btw_1_2	17010	738	15297	786	Yes	Yes	No	Yes	Yes	No	Yes	No	No	Yes	No	No	sa	sa	sa	sa	sa	sa	a	a	a	No	Fear/concern about vaccine safety and side effects
183	borno	MMC	Shehuri North	Kawar Maila	Informal	2014	Yes	female	50	pri	widowed	Others	islam	5_above	7	15000	less_1	817877	721	127244	1346	Yes	No	Yes	Yes	Yes	No	Yes	Yes	Yes	Yes	Yes	No	sa	sa	sa	a	a	a	sa	sa	sa	Yes
184	borno	MMC	Shehuri North	Kawar Maila	Informal	2014	Yes	female	70	none	widowed	Trader/Business	islam	5_above	3	10000	less_1	817877	721	127244	1346	Yes	Yes	No	Yes	Yes	No	Yes	Yes	Yes	Yes	No	No	sa	sa	sa	a	d	n	a	a	sa	Yes
185	yobe	gujba	gujba	Ajayari camp	Informal	2018	No	female	37	none	presently_married	Unemployed	islam	5_above	11	30000	less_1	17010	738	15297	2184	Yes	No	No	No	No	No	No	No	No	Yes	No	No	sa	a	sa	a	sa	a	sa	sa	a	Yes
186	borno	Jere	Old Maiduguri	El-Miskin Camp	Informal	2014	Yes	female	24	none	never_married	Farmer	islam	2_5	5	5000	less_1	817877	721	127244	7348	No	No	Yes	Yes	Yes	No	Yes	No	Yes	Yes	Yes	No	a	sa	sa	sa	sa	sa	sa	sa	sa	No	No reason given
187	yobe	gujba	gujba	Ajayari camp	Informal	2018	No	male	24	pri	never_married	Student	islam	5_above	13	20000	btw_1_2	17010	738	15297	2184	Yes	Yes	No	No	Yes	No	Yes	No	Yes	Yes	Yes	No	sa	sa	sa	a	a	a	a	a	a	Yes
188	yobe	damaturu	kukareta_warsala	Kukareta camp	Informal	2014	No	male	52	sec	presently_married	Others	islam	5_above	19	50000	btw_3_5	17010	738	15297	7620	Yes	Yes	No	Yes	Yes	No	Yes	Yes	No	Yes	Yes	No	a	a	sa	a	a	a	sa	a	sa	Yes
189	yobe	gujba	gujba	Ajayari camp	Informal	2018	No	female	40	pri	presently_married	Unemployed	islam	5_above	6	10000	less_1	17010	738	15297	2184	No	Yes	No	No	Yes	No	No	No	No	Yes	Yes	No	sa	sa	sa	sd	sd	d	a	a	a	No	Myths, misconceptions, misinformation, disbelieve
190	borno	Jere	Dusuman	Custom House Camp	Formal	2015	Yes	female	40	none	presently_married	Unemployed	islam	5_above	8	20000	less_1	817877	721	127244	3816	Yes	No	No	No	Yes	No	Yes	No	Yes	No	No	No	sa	a	a	a	a	sa	a	a	a	Yes
191	yobe	damaturu	maisandari_waziri_ibrahim	Huri camp	Informal	2014	Yes	female	50	none	presently_divorced	Unemployed	islam	5_above	9	20000	btw_1_2	17010	738	15297	786	Yes	Yes	No	Yes	Yes	No	Yes	Yes	Yes	Yes	No	No	sa	sa	sa	a	a	a	a	a	a	Yes
192	yobe	damaturu	gambir_moduri	Kasaisa camp	Informal	2014	No	male	37	pri	presently_married	Farmer	islam	5_above	4	10000	less_1	17010	738	15297	2166	Yes	No	No	Yes	Yes	No	Yes	Yes	Yes	Yes	No	No	a	a	a	a	a	a	sa	sa	sa	Yes
193	yobe	gujba	gujba	Fulatari camp	Informal	2017	No	male	50	none	presently_married	Farmer	islam	5_above	7	15000	less_1	17010	738	15297	1701	No	No	Yes	No	Yes	No	No	Yes	Yes	Yes	No	No	sa	sa	sa	d	d	d	a	a	a	Yes
194	yobe	gujba	gujba	Fulatari camp	Informal	2017	No	male	55	none	presently_married	Unemployed	islam	2_5	8	10000	less_1	17010	738	15297	1701	Yes	Yes	No	Yes	Yes	No	No	No	No	No	No	No	a	a	a	sd	sd	sd	a	a	a	Yes
195	yobe	damaturu	gambir_moduri	Kasaisa camp	Informal	2014	No	male	40	none	presently_married	Farmer	islam	less_1	5	3000	less_1	17010	738	15297	2166	No	Yes	No	No	Yes	No	Yes	No	No	No	No	No	sa	sa	sa	sa	sa	sa	a	sa	sa	Yes
196	yobe	damaturu	kukareta_warsala	Kukareta camp	Informal	2014	Yes	male	47	sec	presently_married	Trader/Business	islam	5_above	5	30000	less_1	17010	738	15297	7620	Yes	Yes	No	Yes	Yes	No	Yes	Yes	Yes	Yes	Yes	No	a	a	a	sa	sa	sa	a	a	a	Yes
197	borno	Jere	Dusuman	Custom House Camp	Formal	2015	Yes	female	35	none	presently_married	Unemployed	islam	5_above	9	12000	less_1	817877	721	127244	3816	Yes	No	No	No	Yes	No	No	No	No	No	No	No	n	d	d	a	sa	sa	a	a	a	Yes
198	adamawa	Yola South	Namtari	Malkohi camp	Formal	2014	Yes	female	23	pri	never_married	Farmer	islam	8	7	0	less_1	20133	716	10447	1239	No	Yes	No	Yes	Yes	No	Yes	No	Yes	Yes	No	No	a	a	sa	a	a	sa	a	sa	sa	Yes
199	yobe	damaturu	maisandari_waziri_ibrahim	Huri camp	Informal	2014	Yes	female	64	pri	widowed	Unemployed	islam	5_above	6	30000	btw_1_2	17010	738	15297	786	Yes	Yes	No	Yes	Yes	No	No	Yes	Yes	Yes	No	No	sa	sa	sa	a	a	a	n	n	n	No	Fear/concern about vaccine safety and side effects
200	yobe	damaturu	kukareta_warsala	Kukareta camp	Informal	2014	Yes	male	50	pri	presently_married	Unemployed	islam	5_above	14	20000	less_1	17010	738	15297	7620	Yes	Yes	No	Yes	Yes	No	Yes	No	Yes	No	Yes	No	a	sa	sa	a	a	a	a	a	a	Yes
201	yobe	damaturu	maisandari_waziri_ibrahim	Huri camp	Informal	2014	Yes	male	21	tertiary	presently_married	Trader/Business	islam	5_above	6	18000	btw_1_2	17010	738	15297	786	Yes	Yes	No	Yes	Yes	No	No	Yes	Yes	Yes	Yes	No	sa	sa	sa	n	a	a	a	a	a	Yes
202	borno	Jere	Old Maiduguri	El-Miskin Camp	Informal	2014	Yes	female	21	none	never_married	Unemployed	islam	2_5	3	2500	less_1	817877	721	127244	7348	No	Yes	No	Yes	Yes	No	Yes	Yes	No	Yes	No	No	a	sa	a	a	a	sa	a	a	a	No	No reason given
203	yobe	damaturu	maisandari_waziri_ibrahim	Huri camp	Informal	2014	Yes	female	30	none	presently_married	Farmer	islam	1_2	10	20000	btw_2_3	17010	738	15297	786	Yes	Yes	No	Yes	Yes	No	Yes	Yes	Yes	Yes	Yes	No	sa	sa	sa	a	a	a	n	n	n	Yes
204	yobe	gujba	gujba	Ajayari camp	Informal	2018	No	male	48	sec	presently_married	Trader/Business	islam	5_above	12	45000	btw_1_2	17010	738	15297	2184	Yes	Yes	No	No	Yes	No	Yes	No	Yes	Yes	Yes	No	sa	sa	sa	a	a	a	a	sa	a	Yes
205	yobe	damaturu	maisandari_waziri_ibrahim	Huri camp	Informal	2014	Yes	female	82	none	widowed	Unemployed	islam	5_above	2	15000	btw_2_3	17010	738	15297	786	Yes	Yes	No	Yes	Yes	No	No	No	No	No	Yes	Yes	sa	sa	sa	a	n	n	a	sa	sa	Yes
206	adamawa	Girei	Wuro dole	Chakamidari camp	Informal	2014	No	female	19	pri	presently_married	Unemployed	islam	5_above	5	10000	btw_3_5	20133	716	10447	475	Yes	No	No	No	No	No	Yes	No	Yes	Yes	No	No	a	sa	a	d	a	a	a	a	a	Yes
207	adamawa	Girei	Wuro dole	Chakamidari camp	Informal	2014	No	female	28	sec	presently_married	Unemployed	islam	5_above	3	0	btw_3_5	20133	716	10447	475	No	Yes	No	No	Yes	No	Yes	Yes	No	No	No	No	sa	a	sa	d	d	sd	a	a	a	Yes
208	yobe	damaturu	kukareta_warsala	Kukareta camp	Informal	2014	Yes	male	50	none	presently_married	Farmer	islam	5_above	10	20	less_1	17010	738	15297	7620	Yes	Yes	No	No	Yes	No	Yes	Yes	Yes	No	No	No	sa	sa	sa	sa	a	a	d	d	n	Yes
209	yobe	gujba	gujba	Ajayari camp	Informal	2018	No	male	60	none	presently_married	Farmer	islam	5_above	15	6000	less_1	17010	738	15297	2184	Yes	No	No	No	No	No	No	No	No	Yes	No	No	sa	sa	sa	a	a	a	a	a	a	Yes
210	yobe	damaturu	maisandari_waziri_ibrahim	Huri camp	Informal	2014	Yes	female	65	none	presently_married	Farmer	islam	5_above	10	3000	btw_3_5	17010	738	15297	786	Yes	Yes	No	No	Yes	No	Yes	No	Yes	No	No	No	a	a	a	a	a	a	a	sa	sa	Yes
211	borno	Jere	Old Maiduguri	El-Miskin Camp	Informal	2014	Yes	male	45	none	presently_married	Farmer	islam	2_5	3	400	less_1	817877	721	127244	7348	Yes	Yes	No	No	Yes	No	No	No	No	No	No	No	a	a	sa	a	a	a	a	a	a	Yes
212	borno	MMC	Shehuri North	Kawar Maila	Informal	2014	Yes	female	40	pri	presently_married	Trader/Business	islam	5_above	10	8000	less_1	817877	721	127244	1346	Yes	Yes	No	Yes	Yes	No	Yes	No	No	No	Yes	No	sa	sa	sa	a	d	d	a	a	sa	Yes
213	yobe	damaturu	maisandari_waziri_ibrahim	Huri camp	Informal	2014	Yes	male	55	tertiary	presently_married	Others	islam	5_above	5	30000	btw_1_2	17010	738	15297	786	Yes	Yes	No	Yes	Yes	No	Yes	Yes	Yes	Yes	Yes	No	sa	sa	sa	sa	sa	sa	d	d	d	Yes
214	yobe	damaturu	kukareta_warsala	Kukareta camp	Informal	2014	Yes	male	67	none	presently_married	Farmer	islam	5_above	22	40	btw_1_2	17010	738	15297	7620	Yes	Yes	No	Yes	Yes	No	No	Yes	Yes	Yes	Yes	No	sa	sa	sa	a	a	a	sd	d	sd	Yes
215	yobe	damaturu	kukareta_warsala	Kukareta camp	Informal	2014	Yes	female	50	none	widowed	Unemployed	islam	5_above	4	10000	less_1	17010	738	15297	7620	No	No	No	No	Yes	No	Yes	Yes	No	No	Yes	No	sa	a	a	n	d	sd	d	sd	sd	Yes
216	yobe	damaturu	maisandari_waziri_ibrahim	Huri camp	Informal	2014	Yes	male	45	sec	presently_married	Farmer	islam	5_above	11	30000	btw_2_3	17010	738	15297	786	Yes	Yes	No	Yes	Yes	No	Yes	Yes	Yes	No	Yes	No	a	a	sa	a	sa	sa	a	a	sa	Yes
217	yobe	damaturu	maisandari_waziri_ibrahim	Huri camp	Informal	2014	Yes	female	30	none	presently_married	Trader/Business	islam	5_above	7	5000	btw_3_5	17010	738	15297	786	Yes	Yes	No	Yes	Yes	No	Yes	Yes	Yes	No	Yes	No	sa	sa	sa	sa	sa	sa	sa	sa	sa	Yes
218	yobe	damaturu	kukareta_warsala	Kukareta camp	Informal	2014	Yes	female	50	pri	presently_married	Trader/Business	islam	5_above	10	30000	less_1	17010	738	15297	7620	Yes	No	No	Yes	Yes	No	No	Yes	Yes	No	Yes	No	sa	sa	sa	a	a	a	sa	sa	sa	Yes
219	yobe	damaturu	kukareta_warsala	Kukareta camp	Informal	2014	No	male	24	sec	never_married	Student	islam	5_above	14	30000	btw_3_5	17010	738	15297	7620	Yes	No	No	No	Yes	No	Yes	Yes	Yes	Yes	Yes	No	sa	sa	a	a	a	a	sa	a	a	Yes
220	yobe	damaturu	maisandari_waziri_ibrahim	Huri camp	Informal	2014	Yes	female	39	none	presently_married	Farmer	islam	5_above	12	45000	btw_2_3	17010	738	15297	786	Yes	Yes	No	Yes	Yes	No	Yes	Yes	Yes	No	Yes	Yes	a	a	sa	sa	a	a	sa	a	sa	Yes
221	yobe	damaturu	kukareta_warsala	Kukareta camp	Informal	2014	No	male	25	pri	never_married	Artisan	islam	5_above	14	50000	btw_3_5	17010	738	15297	7620	Yes	No	No	No	Yes	No	Yes	No	Yes	Yes	No	No	sa	a	sa	a	a	a	sa	a	a	Yes
222	yobe	damaturu	kukareta_warsala	Kukareta camp	Informal	2014	No	male	42	none	presently_married	Farmer	islam	5_above	12	25000	btw_3_5	17010	738	15297	7620	Yes	Yes	No	No	Yes	No	Yes	Yes	Yes	Yes	No	No	a	a	a	a	a	a	a	n	n	Yes
223	borno	MMC	Shehuri North	Kawar Maila	Informal	2014	Yes	female	50	none	presently_married	Trader/Business	islam	5_above	5	4000	less_1	817877	721	127244	1346	Yes	Yes	No	Yes	Yes	No	No	No	No	No	No	No	a	a	a	a	a	a	sa	a	a	Yes
224	adamawa	Girei	Wuro dole	Chakamidari camp	Informal	2014	No	female	33	pri	presently_married	Unemployed	islam	5_above	6	0	btw_3_5	20133	716	10447	475	No	No	No	No	No	No	No	No	Yes	Yes	No	Yes	a	a	sa	d	sa	a	sa	sa	sa	Yes
225	yobe	damaturu	maisandari_waziri_ibrahim	Huri camp	Informal	2014	Yes	male	35	tertiary	presently_married	Others	islam	5_above	4	14000	btw_2_3	17010	738	15297	786	Yes	Yes	No	Yes	Yes	No	No	No	Yes	Yes	Yes	No	sa	sa	sa	a	sa	sa	a	a	a	Yes
226	yobe	damaturu	kukareta_warsala	Kukareta camp	Informal	2014	Yes	male	30	pri	presently_married	Farmer	islam	5_above	5	20000	less_1	17010	738	15297	7620	No	Yes	No	Yes	Yes	No	No	Yes	Yes	Yes	No	No	a	a	a	sa	sa	a	a	a	a	No	Myths, misconceptions, misinformation, disbelieve
227	borno	Jere	Old Maiduguri	El-Miskin Camp	Informal	2014	Yes	female	32	none	presently_divorced	Trader/Business	islam	2_5	5	4500	less_1	817877	721	127244	7348	No	No	Yes	No	Yes	No	No	No	No	No	No	No	a	sa	a	a	a	sa	sa	sa	sa	No	No reason given
228	yobe	damaturu	kukareta_warsala	Kukareta camp	Informal	2014	Yes	male	52	none	presently_married	Trader/Business	islam	5_above	21	30000	less_1	17010	738	15297	7620	Yes	No	No	Yes	Yes	No	No	No	No	No	No	No	a	a	a	a	a	sa	a	a	a	Yes
229	yobe	damaturu	kukareta_warsala	Kukareta camp	Informal	2014	No	male	29	sec	presently_married	Trader/Business	islam	5_above	4	20000	btw_3_5	17010	738	15297	7620	Yes	Yes	No	No	Yes	No	Yes	Yes	No	Yes	Yes	No	sa	a	a	a	a	a	sa	a	a	Yes
230	adamawa	Fufore	Pariya	Daware camp	Formal	2014	Yes	male	42	none	presently_married	Farmer	islam	5_above	9	30000	btw_1_2	20133	716	10447	3098	Yes	No	No	No	Yes	No	Yes	No	Yes	No	Yes	No	sa	a	a	a	a	a	sa	a	a	No	No reason given
231	adamawa	Fufore	Fufore	Wuro Kukori camp	Informal	2015	Yes	female	50	none	presently_married	Unemployed	islam	5_above	8	500	less_1	20133	716	10447	1560	Yes	Yes	No	Yes	Yes	No	Yes	Yes	Yes	No	No	No	a	a	a	a	a	a	a	a	a	No	Fear/concern about vaccine safety and side effects
232	yobe	damaturu	maisandari_waziri_ibrahim	Huri camp	Informal	2014	Yes	female	27	none	presently_married	Unemployed	islam	1_2	5	30000	btw_3_5	17010	738	15297	786	Yes	Yes	No	No	No	No	No	No	Yes	Yes	No	No	a	sa	a	a	d	a	sa	sa	a	Yes
233	adamawa	Girei	Damare	Damare camp	Formal	2017	Yes	female	23	sec	never_married	Student	christianity	2_5	8	0	btw_2_3	20133	716	10447	1012	Yes	Yes	No	No	Yes	No	No	Yes	Yes	Yes	No	No	sa	a	sa	sd	d	a	sa	a	sa	Yes
234	yobe	damaturu	kukareta_warsala	Kukareta camp	Informal	2014	Yes	female	23	pri	presently_married	Trader/Business	islam	5_above	8	17000	less_1	17010	738	15297	7620	Yes	Yes	No	Yes	Yes	No	No	No	No	Yes	Yes	Yes	sa	sa	sa	d	d	d	a	sa	a	Yes
235	yobe	damaturu	kukareta_warsala	Kukareta camp	Informal	2014	Yes	male	59	none	presently_married	Trader/Business	islam	5_above	16	30000	less_1	17010	738	15297	7620	Yes	Yes	No	Yes	Yes	No	Yes	No	Yes	No	Yes	Yes	sa	a	sa	d	d	d	a	a	a	Yes
236	adamawa	Girei	Wuro dole	Chakamidari camp	Informal	2014	No	female	36	none	presently_married	Unemployed	islam	5_above	4	15000	btw_3_5	20133	716	10447	475	No	Yes	No	No	Yes	No	Yes	No	No	No	Yes	No	a	a	a	sa	sa	sa	sa	a	a	Yes
237	borno	Jere	Dusuman	Custom House Camp	Formal	2015	Yes	female	32	none	presently_married	Unemployed	islam	5_above	6	6000	less_1	817877	721	127244	3816	Yes	Yes	No	No	No	No	No	No	Yes	No	No	No	sa	sa	sa	a	a	a	a	a	a	Yes
238	adamawa	Yola South	Namtari	Malkohi village camp	Informal	2015	Yes	female	28	none	presently_married	Unemployed	islam	2_5	3	5000	less_1	20133	716	10447	3063	Yes	Yes	No	Yes	Yes	No	No	Yes	Yes	Yes	Yes	No	sa	a	a	a	a	a	sa	sa	a	Yes
239	yobe	damaturu	kukareta_warsala	Kukareta camp	Informal	2014	No	male	40	none	presently_married	Farmer	islam	5_above	8	14000	btw_3_5	17010	738	15297	7620	No	Yes	No	No	Yes	No	No	Yes	No	Yes	No	Yes	sa	sa	sa	d	sd	n	a	a	a	Yes
240	yobe	gujba	gujba	Ajayari camp	Informal	2018	No	female	37	pri	presently_married	Unemployed	islam	5_above	4	9000	less_1	17010	738	15297	2184	Yes	Yes	No	No	No	No	No	No	No	No	No	No	a	sa	sa	sa	sa	a	a	a	a	Yes
241	adamawa	Girei	Wuro dole	Chakamidari camp	Informal	2014	No	female	35	sec	presently_married	Trader/Business	islam	5_above	7	70000	btw_3_5	20133	716	10447	475	No	Yes	No	Yes	Yes	No	Yes	No	No	Yes	Yes	No	a	a	a	sa	sa	a	a	a	a	Yes
242	yobe	gujba	gujba	Ajayari camp	Informal	2018	No	male	55	none	presently_married	Farmer	islam	5_above	6	30000	less_1	17010	738	15297	2184	No	Yes	No	No	No	No	No	No	No	No	Yes	No	a	a	sa	a	a	a	a	a	a	No	Myths, misconceptions, misinformation, disbelieve
243	adamawa	Yola South	Namtari	Malkohi village camp	Informal	2015	Yes	female	18	sec	never_married	Artisan	islam	2_5	8	10000	less_1	20133	716	10447	3063	Yes	No	No	Yes	Yes	No	No	Yes	Yes	Yes	No	Yes	a	a	a	a	a	a	a	a	a	Yes
244	adamawa	Yola South	Namtari	Malkohi village camp	Informal	2015	Yes	female	24	none	presently_married	Farmer	islam	2_5	8	10000	less_1	20133	716	10447	3063	Yes	No	No	Yes	No	No	Yes	No	Yes	Yes	No	No	a	a	a	a	a	a	sa	sa	sa	Yes
245	yobe	damaturu	kukareta_warsala	Kukareta camp	Informal	2014	No	male	52	pri	presently_married	Farmer	islam	5_above	16	76000	btw_3_5	17010	738	15297	7620	Yes	Yes	No	No	Yes	No	No	No	No	No	Yes	No	sa	sa	sa	sa	d	a	a	a	a	Yes
246	borno	Jere	Old Maiduguri	El-Miskin Camp	Informal	2014	Yes	female	23	none	never_married	Farmer	islam	2_5	8	1500	less_1	817877	721	127244	7348	Yes	Yes	No	Yes	Yes	No	Yes	Yes	Yes	Yes	No	No	sa	sa	sa	sa	n	n	sa	sa	sd	No	Myths, misconceptions, misinformation, disbelieve
247	adamawa	Girei	Wuro dole	Chakamidari camp	Informal	2014	No	female	34	pri	presently_married	Farmer	islam	5_above	5	0	btw_3_5	20133	716	10447	475	No	Yes	No	No	Yes	No	No	No	No	Yes	No	No	a	sa	a	a	d	n	a	a	a	Yes
248	yobe	gujba	gujba	Ajayari camp	Informal	2018	No	male	35	pri	presently_married	Others	islam	5_above	8	11000	less_1	17010	738	15297	2184	Yes	Yes	No	Yes	Yes	No	Yes	Yes	Yes	No	Yes	No	a	a	a	d	d	d	a	a	a	Yes
249	adamawa	Girei	Wuro dole	Chakamidari camp	Informal	2014	No	female	28	pri	presently_married	Trader/Business	islam	5_above	6	5000	btw_3_5	20133	716	10447	475	No	Yes	No	No	Yes	No	Yes	No	No	Yes	No	No	a	a	sa	sa	sa	a	a	a	a	Yes
250	adamawa	Girei	Wuro dole	Chakamidari camp	Informal	2014	No	female	35	pri	presently_married	Farmer	islam	5_above	7	0	btw_3_5	20133	716	10447	475	Yes	Yes	No	No	No	No	Yes	No	No	Yes	No	No	sa	a	a	sa	a	a	a	a	a	Yes
251	yobe	damaturu	kukareta_warsala	Kukareta camp	Informal	2014	Yes	female	33	none	presently_married	Unemployed	islam	8	9	20000	btw_1_2	17010	738	15297	7620	Yes	No	No	Yes	Yes	No	Yes	Yes	Yes	No	No	No	a	a	a	a	a	a	n	a	a	Yes
252	borno	MMC	Shehuri North	Kawar Maila	Informal	2014	Yes	female	23	none	presently_married	Trader/Business	islam	5_above	10	4000	less_1	817877	721	127244	1346	Yes	Yes	No	Yes	Yes	No	Yes	Yes	Yes	Yes	Yes	No	a	a	a	a	a	a	a	a	a	Yes
253	adamawa	Yola South	Namtari	Malkohi village camp	Informal	2015	Yes	female	33	none	presently_married	Trader/Business	islam	8	8	0	btw_1_2	20133	716	10447	3063	No	Yes	No	No	Yes	No	Yes	No	Yes	Yes	No	No	a	a	a	a	a	a	a	a	a	Yes
254	borno	Jere	Old Maiduguri	El-Miskin Camp	Informal	2014	Yes	female	30	none	presently_married	Unemployed	islam	5_above	11	4000	less_1	817877	721	127244	7348	Yes	Yes	No	Yes	Yes	No	Yes	No	Yes	Yes	Yes	No	a	a	a	a	a	sa	a	a	a	Yes
255	borno	Jere	Dusuman	Custom House Camp	Formal	2015	Yes	female	40	none	presently_married	Farmer	islam	5_above	9	20000	less_1	817877	721	127244	3816	No	No	No	No	No	No	No	No	Yes	No	No	No	a	a	a	a	a	a	a	a	a	Yes
256	borno	MMC	Shehuri North	Kawar Maila	Informal	2014	Yes	female	55	pri	widowed	Trader/Business	islam	5_above	5	3000	less_1	817877	721	127244	1346	Yes	Yes	No	Yes	Yes	No	Yes	Yes	Yes	Yes	No	No	a	a	a	a	a	a	a	a	a	Yes
257	adamawa	Fufore	Pariya	Daware camp	Formal	2014	Yes	male	35	none	presently_married	Farmer	islam	5_above	4	50000	btw_1_2	20133	716	10447	3098	Yes	No	No	Yes	Yes	No	No	No	Yes	Yes	No	Yes	a	a	a	a	a	a	a	a	a	Yes
258	yobe	damaturu	maisandari_waziri_ibrahim	Huri camp	Informal	2014	Yes	female	40	none	presently_married	Unemployed	islam	5_above	10	20000	btw_3_5	17010	738	15297	786	No	No	No	No	Yes	No	No	No	Yes	Yes	No	No	a	sa	a	a	a	a	a	a	n	Yes
259	borno	Jere	Dusuman	Custom House Camp	Formal	2015	Yes	female	38	none	presently_married	Unemployed	islam	less_1	9	10000	less_1	817877	721	127244	3816	Yes	Yes	No	No	Yes	No	Yes	No	No	No	No	No	n	d	d	n	n	n	n	d	n	Yes
260	yobe	gujba	gujba	Ajayari camp	Informal	2018	No	female	35	pri	presently_married	Trader/Business	islam	5_above	5	25000	less_1	17010	738	15297	2184	Yes	Yes	No	No	Yes	No	Yes	No	No	Yes	Yes	No	sa	sa	sa	sd	sd	sd	d	d	sd	Yes
261	yobe	damaturu	gambir_moduri	Kasaisa camp	Informal	2014	No	female	22	none	presently_married	Unemployed	islam	less_1	4	2000	less_1	17010	738	15297	2166	No	Yes	No	No	Yes	No	Yes	No	No	No	No	No	sa	sa	sa	sa	sa	sa	sa	sa	sa	Yes
262	yobe	damaturu	gambir_moduri	Kasaisa camp	Informal	2014	No	female	50	none	presently_married	Unemployed	islam	less_1	7	2000	less_1	17010	738	15297	2166	No	Yes	No	No	Yes	No	Yes	No	No	No	No	No	a	sa	sa	sa	sa	sa	sa	sa	a	Yes
263	adamawa	Yola South	Namtari	Malkohi village camp	Informal	2015	Yes	female	20	sec	presently_married	Artisan	islam	5_above	6	5000	less_1	20133	716	10447	3063	Yes	Yes	No	Yes	Yes	No	Yes	Yes	No	Yes	Yes	No	sa	sa	sa	a	a	a	sa	a	sa	Yes
264	yobe	damaturu	maisandari_waziri_ibrahim	Huri camp	Informal	2014	Yes	female	26	sec	presently_married	Unemployed	islam	5_above	7	35000	btw_3_5	17010	738	15297	786	Yes	Yes	No	No	Yes	No	No	Yes	Yes	Yes	Yes	No	a	a	sa	a	a	a	sa	sa	a	Yes
265	borno	Jere	Dusuman	Custom House Camp	Formal	2015	Yes	female	50	none	presently_separated	Farmer	islam	5_above	6	8000	less_1	817877	721	127244	3816	Yes	Yes	No	No	Yes	No	No	No	Yes	No	No	No	a	a	a	sa	sa	a	sa	a	a	Yes
266	borno	Bama	Shehuri	GSSSS Camp Bama	Formal	2018	Yes	male	30	none	presently_married	Farmer	islam	2_5	22	30000	less_1	817877	721	127244	41969	Yes	Yes	No	No	Yes	No	Yes	No	Yes	No	No	No	a	sa	sa	sa	a	a	a	sa	a	No	No felt need
267	borno	Jere	Old Maiduguri	El-Miskin Camp	Informal	2014	Yes	female	42	none	presently_separated	Farmer	islam	1_2	7	1500	less_1	817877	721	127244	7348	No	Yes	No	Yes	Yes	No	Yes	Yes	No	Yes	Yes	No	a	a	a	a	a	a	a	sa	sa	No	Myths, misconceptions, misinformation, disbelieve
268	adamawa	Girei	Damare	Damare camp	Formal	2017	Yes	female	27	pri	presently_married	Trader/Business	islam	2_5	5	0	btw_1_2	20133	716	10447	1012	No	Yes	No	No	Yes	No	Yes	No	No	No	No	No	a	sa	a	sa	a	sa	a	sa	sa	Yes
269	yobe	damaturu	kukareta_warsala	Kukareta camp	Informal	2014	Yes	female	45	none	presently_married	Trader/Business	islam	2_5	15	2000	btw_1_2	17010	738	15297	7620	No	No	No	No	No	No	No	No	No	No	No	No	sa	sa	a	sa	a	a	sa	a	sa	Yes
270	borno	Jere	Dusuman	Custom House Camp	Formal	2015	Yes	male	49	none	presently_married	Unemployed	islam	5_above	6	8000	less_1	817877	721	127244	3816	Yes	Yes	No	No	No	No	Yes	Yes	No	No	No	No	a	sa	sa	a	a	a	a	a	a	Yes
271	yobe	gujba	gujba	Garin Mai Mala camp	Informal	2018	No	male	55	pri	presently_married	Farmer	islam	2_5	20	37000	more_10	17010	738	15297	840	No	Yes	No	No	Yes	No	No	No	Yes	Yes	Yes	No	a	a	a	a	a	a	a	sa	a	Yes
272	adamawa	Girei	Wuro dole	Chakamidari camp	Informal	2014	No	female	34	none	presently_married	Unemployed	islam	5_above	6	20000	btw_3_5	20133	716	10447	475	No	Yes	No	No	Yes	No	Yes	No	No	Yes	No	No	a	a	sa	sd	d	a	sa	sa	a	Yes
273	adamawa	Fufore	Pariya	Daware camp	Formal	2014	Yes	female	44	none	presently_married	Unemployed	islam	5_above	1	5000	btw_1_2	20133	716	10447	3098	Yes	Yes	No	Yes	Yes	No	Yes	Yes	Yes	Yes	No	No	sa	sa	a	a	a	sa	a	sa	sa	Yes
274	yobe	damaturu	maisandari_waziri_ibrahim	Huri camp	Informal	2014	Yes	female	35	none	presently_married	Unemployed	islam	5_above	9	20000	btw_2_3	17010	738	15297	786	Yes	Yes	No	Yes	Yes	No	Yes	Yes	Yes	Yes	No	Yes	sa	a	a	sa	a	a	sa	a	a	Yes
275	adamawa	Girei	Wuro dole	Chakamidari camp	Informal	2014	No	female	29	sec	presently_married	Unemployed	islam	5_above	8	0	btw_3_5	20133	716	10447	475	Yes	Yes	No	No	Yes	No	No	No	No	Yes	Yes	No	a	sa	a	sa	a	a	a	a	a	Yes
276	adamawa	Girei	Wuro dole	Chakamidari camp	Informal	2014	No	male	24	sec	never_married	Student	islam	5_above	7	40000	btw_3_5	20133	716	10447	475	No	Yes	No	No	Yes	No	Yes	No	No	Yes	Yes	No	sa	sa	sa	a	a	a	sa	a	a	Yes
277	yobe	damaturu	maisandari_waziri_ibrahim	Huri camp	Informal	2014	Yes	female	35	none	presently_married	Unemployed	islam	5_above	13	35000	btw_2_3	17010	738	15297	786	Yes	Yes	Yes	Yes	Yes	No	Yes	Yes	Yes	No	No	No	sa	a	sa	a	a	a	sa	a	a	Yes
278	borno	Jere	Old Maiduguri	El-Miskin Camp	Informal	2014	Yes	female	53	none	presently_separated	Farmer	islam	5_above	11	4500	less_1	817877	721	127244	7348	No	Yes	No	Yes	Yes	No	Yes	Yes	Yes	Yes	No	No	n	n	a	a	n	n	sa	sa	a	No	Fear/concern about vaccine safety and side effects
279	borno	Jere	Dusuman	Custom House Camp	Formal	2015	Yes	female	25	none	presently_married	Unemployed	islam	5_above	4	0	less_1	817877	721	127244	3816	No	No	No	No	No	No	Yes	No	Yes	Yes	Yes	No	d	d	d	d	d	d	a	a	a	Yes
280	yobe	gujba	gujba	Ajayari camp	Informal	2018	No	male	51	none	presently_married	Farmer	islam	5_above	19	35000	less_1	17010	738	15297	2184	No	No	No	No	Yes	No	Yes	No	No	Yes	No	No	sa	sa	sa	a	a	sa	a	n	a	Yes
281	yobe	damaturu	kukareta_warsala	Kukareta camp	Informal	2014	No	male	39	pri	presently_married	Artisan	islam	5_above	6	40000	btw_3_5	17010	738	15297	7620	Yes	No	No	No	No	No	Yes	No	No	Yes	No	No	a	sa	sa	a	a	sa	a	n	a	Yes
282	yobe	damaturu	kukareta_warsala	Kukareta camp	Informal	2014	No	female	18	pri	never_married	Unemployed	islam	5_above	9	12000	btw_3_5	17010	738	15297	7620	No	No	No	No	Yes	No	No	No	No	No	No	No	a	sa	a	a	sa	a	sa	a	a	Yes
283	adamawa	Girei	Wuro dole	Chakamidari camp	Informal	2014	No	male	40	sec	presently_divorced	Farmer	islam	5_above	5	32000	btw_3_5	20133	716	10447	475	No	Yes	No	No	Yes	No	Yes	No	Yes	No	Yes	No	a	a	sa	sa	a	a	sa	a	a	Yes
284	yobe	damaturu	maisandari_waziri_ibrahim	Huri camp	Informal	2014	Yes	female	33	pri	widowed	Unemployed	islam	5_above	7	15000	btw_1_2	17010	738	15297	786	Yes	Yes	No	Yes	Yes	No	Yes	Yes	Yes	No	No	No	sa	sa	sa	a	a	a	n	n	n	Yes
285	yobe	gujba	gujba	Ajayari camp	Informal	2018	No	male	45	none	presently_married	Farmer	islam	5_above	9	30000	btw_1_2	17010	738	15297	2184	No	No	No	No	Yes	No	Yes	No	No	Yes	No	No	sa	sa	sa	a	a	a	a	a	a	Yes
286	yobe	gujba	gujba	Ajayari camp	Informal	2018	No	female	31	none	presently_married	Farmer	islam	5_above	3	15000	less_1	17010	738	15297	2184	Yes	Yes	No	No	Yes	No	No	Yes	Yes	Yes	No	No	a	a	a	a	a	a	a	a	a	Yes
287	borno	Jere	Dusuman	Custom House Camp	Formal	2015	Yes	female	30	none	presently_married	Unemployed	islam	5_above	5	0	less_1	817877	721	127244	3816	Yes	Yes	No	Yes	Yes	No	Yes	No	Yes	Yes	No	No	a	a	a	a	a	a	a	a	a	Yes
288	borno	Jere	Old Maiduguri	El-Miskin Camp	Informal	2014	Yes	female	23	none	never_married	Farmer	islam	5_above	9	2500	less_1	817877	721	127244	7348	No	Yes	No	Yes	Yes	No	Yes	No	Yes	Yes	No	No	sa	sa	sa	a	n	a	a	a	a	Yes
289	yobe	damaturu	kukareta_warsala	Kukareta camp	Informal	2014	No	male	37	none	presently_married	Farmer	islam	5_above	14	30000	btw_3_5	17010	738	15297	7620	Yes	Yes	No	Yes	Yes	No	Yes	Yes	Yes	Yes	No	No	a	a	a	n	n	d	n	n	n	Yes
290	adamawa	Girei	Wuro dole	Chakamidari camp	Informal	2014	No	female	26	none	presently_married	Trader/Business	islam	5_above	3	30000	btw_3_5	20133	716	10447	475	Yes	Yes	No	No	No	No	No	No	Yes	No	No	No	sa	a	sa	a	sa	sa	a	a	a	Yes
291	borno	Jere	Dusuman	Custom House Camp	Formal	2015	Yes	female	37	none	presently_married	Unemployed	islam	less_1	8	8000	less_1	817877	721	127244	3816	Yes	No	No	Yes	No	No	No	No	Yes	No	No	No	sa	a	a	a	a	a	a	a	a	Yes
292	borno	Jere	Dusuman	Custom House Camp	Formal	2015	Yes	female	36	none	presently_married	Unemployed	islam	less_1	9	13000	less_1	817877	721	127244	3816	No	Yes	No	No	Yes	No	Yes	Yes	No	No	No	No	a	sa	a	a	n	a	a	a	a	Yes
293	yobe	gujba	gujba	Ajayari camp	Informal	2018	No	female	36	none	presently_married	Unemployed	islam	5_above	4	9000	less_1	17010	738	15297	2184	Yes	Yes	No	No	Yes	No	No	Yes	Yes	No	Yes	No	a	a	sa	a	a	a	a	a	a	Yes
294	adamawa	Yola South	Namtari	Malkohi camp	Formal	2014	Yes	female	30	none	presently_married	Farmer	islam	7	6	0	less_1	20133	716	10447	1239	No	Yes	No	Yes	Yes	No	Yes	No	No	Yes	No	No	a	sa	a	a	a	a	a	a	a	Yes
295	adamawa	Yola South	Namtari	Malkohi camp	Formal	2014	Yes	female	37	none	presently_married	Farmer	islam	7	8	0	less_1	20133	716	10447	1239	No	No	No	No	Yes	No	Yes	No	Yes	Yes	No	No	a	a	a	a	a	a	a	a	a	Yes
296	yobe	damaturu	kukareta_warsala	Kukareta camp	Informal	2014	Yes	male	27	none	presently_married	Farmer	islam	8	5	20000	btw_1_2	17010	738	15297	7620	Yes	Yes	No	Yes	No	No	Yes	Yes	Yes	Yes	No	No	a	a	a	n	d	d	n	n	d	No	Fear/concern about vaccine safety and side effects
297	borno	Jere	Dusuman	Custom House Camp	Formal	2015	Yes	male	30	sec	presently_married	Trader/Business	islam	less_1	4	20000	less_1	817877	721	127244	3816	No	Yes	No	No	Yes	No	No	No	Yes	No	No	No	sa	a	sa	a	sa	sa	n	d	d	Yes
298	yobe	gujba	gujba	Ajayari camp	Informal	2018	No	female	46	none	presently_married	Unemployed	islam	5_above	14	20000	less_1	17010	738	15297	2184	No	Yes	No	No	Yes	No	No	Yes	No	No	Yes	No	a	a	a	sa	a	sa	a	a	a	Yes
299	borno	Bama	Shehuri	GSSSS Camp Bama	Formal	2018	Yes	male	32	none	never_married	Farmer	islam	2_5	10	1600	less_1	817877	721	127244	41969	Yes	No	No	Yes	Yes	No	Yes	No	No	No	No	No	n	sa	sa	n	n	n	a	a	a	Yes
300	yobe	damaturu	kukareta_warsala	Kukareta camp	Informal	2014	Yes	female	36	none	presently_married	Unemployed	islam	8	12	18000	btw_1_2	17010	738	15297	7620	Yes	Yes	No	Yes	Yes	No	Yes	Yes	Yes	Yes	No	No	a	a	sa	n	d	sd	d	d	d	Yes
301	yobe	damaturu	kukareta_warsala	Kukareta camp	Informal	2014	Yes	male	41	none	presently_married	Farmer	islam	6	8	25000	btw_1_2	17010	738	15297	7620	Yes	Yes	No	No	No	No	Yes	No	Yes	Yes	No	No	a	a	a	a	n	n	a	n	n	Yes
302	borno	Jere	Old Maiduguri	El-Miskin Camp	Informal	2014	Yes	female	40	none	presently_married	Unemployed	islam	5_above	5	0	less_1	817877	721	127244	7348	No	No	No	Yes	Yes	No	Yes	No	Yes	Yes	Yes	No	sd	sd	sd	d	d	d	n	a	a	Yes
303	borno	Jere	Dusuman	Custom House Camp	Formal	2015	Yes	female	36	none	presently_married	Unemployed	islam	5_above	8	8000	less_1	817877	721	127244	3816	Yes	Yes	No	No	Yes	No	Yes	No	Yes	No	No	No	n	a	n	n	n	sd	n	sd	sd	Yes
304	borno	Jere	Dusuman	Muna Camp	Formal	2015	Yes	female	30	none	presently_married	Unemployed	islam	5_above	7	1000	btw_3_5	817877	721	127244	49931	No	No	No	No	No	No	No	No	No	No	No	No	a	a	sa	a	a	sa	a	a	a	Yes
305	yobe	damaturu	maisandari_waziri_ibrahim	Huri camp	Informal	2014	Yes	female	35	sec	presently_married	Unemployed	islam	5_above	10	30000	btw_2_3	17010	738	15297	786	Yes	Yes	No	Yes	Yes	No	Yes	Yes	Yes	Yes	No	No	sa	sa	sa	d	d	d	sa	sa	sa	Yes
306	yobe	damaturu	kukareta_warsala	Kukareta camp	Informal	2014	Yes	male	50	pri	presently_married	Farmer	islam	5_above	13	30000	less_1	17010	738	15297	7620	Yes	Yes	No	Yes	Yes	No	Yes	Yes	Yes	Yes	Yes	No	a	sa	sa	sa	sa	sa	sa	sa	sa	Yes
307	borno	Jere	Old Maiduguri	El-Miskin Camp	Informal	2014	Yes	female	32	none	presently_divorced	Farmer	islam	2_5	2	1500	less_1	817877	721	127244	7348	No	Yes	No	No	Yes	No	Yes	Yes	Yes	Yes	No	No	a	a	a	sa	sa	sa	sa	sa	sa	No	Myths, misconceptions, misinformation, disbelieve
308	yobe	damaturu	maisandari_waziri_ibrahim	Huri camp	Informal	2014	Yes	female	25	pri	presently_divorced	Unemployed	islam	5_above	8	10000	btw_1_2	17010	738	15297	786	Yes	Yes	No	Yes	Yes	No	Yes	Yes	Yes	Yes	No	No	sa	sa	sa	a	a	a	a	a	a	Yes
309	borno	Jere	Dusuman	Custom House Camp	Formal	2015	Yes	female	35	none	presently_married	Unemployed	islam	5_above	8	11000	less_1	817877	721	127244	3816	Yes	Yes	No	No	Yes	No	Yes	No	No	No	No	No	sa	sa	a	a	a	a	a	sa	sa	Yes
310	borno	Bama	Shehuri	GSSSS Camp Bama	Formal	2018	Yes	male	40	none	presently_married	Trader/Business	islam	less_1	5	11800	less_1	817877	721	127244	41969	Yes	Yes	No	No	Yes	No	Yes	No	Yes	Yes	No	No	sa	sa	sa	a	a	a	sa	sa	a	Yes
311	borno	Jere	Dusuman	Custom House Camp	Formal	2015	Yes	female	20	none	presently_married	Unemployed	islam	2_5	3	9000	less_1	817877	721	127244	3816	Yes	Yes	No	No	No	No	Yes	No	Yes	No	No	No	n	d	n	a	a	a	a	a	sa	Yes
312	yobe	damaturu	kukareta_warsala	Kukareta camp	Informal	2014	No	female	27	pri	presently_married	Unemployed	christianity	5_above	7	10000	btw_3_5	17010	738	15297	7620	No	Yes	No	Yes	Yes	Yes	No	Yes	Yes	No	Yes	No	a	a	a	sa	a	a	a	a	a	Yes
313	yobe	damaturu	maisandari_waziri_ibrahim	Huri camp	Informal	2014	Yes	female	60	none	widowed	Others	islam	5_above	13	22000	btw_1_2	17010	738	15297	786	Yes	Yes	No	Yes	Yes	No	No	Yes	Yes	No	No	No	sa	sa	sa	a	a	a	n	n	n	No	Fear/concern about vaccine safety and side effects
314	yobe	damaturu	maisandari_waziri_ibrahim	Huri camp	Informal	2014	Yes	female	70	none	widowed	Trader/Business	islam	5_above	7	20000	btw_1_2	17010	738	15297	786	Yes	Yes	No	Yes	Yes	No	Yes	Yes	No	Yes	No	No	sa	sa	sa	a	a	a	n	n	n	Yes
315	adamawa	Fufore	Pariya	Daware camp	Formal	2014	Yes	male	50	none	presently_married	Farmer	islam	5_above	14	5200	btw_1_2	20133	716	10447	3098	Yes	Yes	No	No	Yes	No	Yes	Yes	No	Yes	No	No	sa	sa	sa	a	a	a	sa	sa	a	No	No reason given
316	yobe	damaturu	kukareta_warsala	Kukareta camp	Informal	2014	No	male	55	none	presently_married	Others	islam	5_above	17	40000	btw_3_5	17010	738	15297	7620	Yes	No	No	Yes	Yes	No	Yes	No	Yes	Yes	Yes	No	sa	sa	a	a	n	a	a	a	a	Yes
317	yobe	damaturu	maisandari_waziri_ibrahim	Huri camp	Informal	2014	Yes	female	40	none	presently_married	Unemployed	islam	5_above	10	30000	btw_2_3	17010	738	15297	786	No	No	No	Yes	Yes	No	No	Yes	No	Yes	Yes	No	sa	sa	sa	n	n	n	sa	sa	sa	Yes
318	adamawa	Girei	Damare	Damare camp	Formal	2017	Yes	female	45	none	presently_divorced	Farmer	islam	2_5	8	0	btw_1_2	20133	716	10447	1012	Yes	Yes	No	No	Yes	No	Yes	No	No	No	No	No	a	sa	sa	d	d	d	sa	a	sa	Yes
319	yobe	damaturu	kukareta_warsala	Kukareta camp	Informal	2014	No	female	30	none	presently_married	Unemployed	islam	5_above	8	20000	btw_3_5	17010	738	15297	7620	No	Yes	No	No	Yes	No	No	No	No	Yes	Yes	No	a	a	sa	sd	d	d	a	sa	sa	Yes
320	yobe	damaturu	maisandari_waziri_ibrahim	Huri camp	Informal	2014	Yes	male	42	pri	presently_married	Farmer	islam	2_5	15	15000	btw_1_2	17010	738	15297	786	No	Yes	No	Yes	Yes	No	Yes	Yes	Yes	No	Yes	No	sa	sa	sa	sa	sa	sa	n	n	n	Yes
321	borno	Bama	Shehuri	GSSSS Camp Bama	Formal	2018	Yes	male	50	pri	presently_married	Trader/Business	islam	2_5	20	15000	less_1	817877	721	127244	41969	Yes	Yes	No	No	Yes	No	No	Yes	Yes	Yes	No	Yes	sa	sa	sa	sa	a	a	a	a	a	No	Fear/concern about vaccine safety and side effects
322	yobe	damaturu	kukareta_warsala	Kukareta camp	Informal	2014	Yes	male	36	pri	presently_married	Farmer	islam	5_above	4	12000	less_1	17010	738	15297	7620	No	Yes	No	Yes	Yes	No	No	Yes	Yes	No	Yes	No	a	a	sa	a	sa	a	a	a	sa	Yes
323	yobe	damaturu	kukareta_warsala	Kukareta camp	Informal	2014	No	female	34	none	presently_married	Unemployed	islam	5_above	8	19000	btw_3_5	17010	738	15297	7620	Yes	Yes	No	Yes	Yes	No	Yes	No	Yes	Yes	No	No	a	sa	sa	a	a	a	n	n	n	Yes
324	yobe	damaturu	kukareta_warsala	Kukareta camp	Informal	2014	Yes	male	42	pri	presently_married	Farmer	islam	5_above	11	16000	less_1	17010	738	15297	7620	No	No	No	Yes	Yes	No	Yes	No	Yes	Yes	Yes	No	a	sa	a	a	a	a	a	a	sa	No	Fear/concern about vaccine safety and side effects
325	borno	MMC	Shehuri North	Kawar Maila	Informal	2014	Yes	female	40	none	presently_married	Trader/Business	islam	5_above	8	1000	less_1	817877	721	127244	1346	Yes	Yes	No	Yes	Yes	No	Yes	Yes	Yes	Yes	Yes	No	a	a	a	a	a	a	sa	a	sa	Yes
326	borno	Jere	Dusuman	Muna Camp	Formal	2015	Yes	female	41	none	presently_separated	Unemployed	islam	5_above	8	2000	btw_3_5	817877	721	127244	49931	Yes	Yes	No	Yes	No	No	No	No	No	No	No	No	n	a	a	n	a	a	a	a	sa	No	Related to consent/approval from husband/household head
327	yobe	damaturu	kukareta_warsala	Kukareta camp	Informal	2014	No	male	34	none	presently_married	Farmer	islam	5_above	9	18000	btw_3_5	17010	738	15297	7620	Yes	Yes	No	Yes	Yes	No	Yes	Yes	Yes	Yes	No	No	a	a	sa	a	n	n	a	a	n	Yes
328	yobe	gujba	gujba	Ajayari camp	Informal	2018	No	female	27	none	presently_married	Farmer	islam	5_above	5	18000	less_1	17010	738	15297	2184	Yes	Yes	No	No	Yes	No	No	No	Yes	Yes	No	No	a	a	a	a	n	n	n	n	n	Yes
329	yobe	gujba	gujba	Ajayari camp	Informal	2018	No	female	45	none	presently_married	Trader/Business	islam	5_above	15	25000	btw_1_2	17010	738	15297	2184	No	Yes	No	No	No	No	No	No	No	Yes	No	No	sa	a	sa	sa	sa	sa	a	n	a	Yes
330	yobe	damaturu	kukareta_warsala	Kukareta camp	Informal	2014	No	female	38	none	presently_married	Unemployed	islam	5_above	5	11	btw_3_5	17010	738	15297	7620	Yes	Yes	No	Yes	Yes	No	No	No	No	No	No	No	a	a	sa	sa	sa	sa	a	a	sa	No	Related to consent/approval from husband/household head
331	adamawa	Girei	Damare	Damare camp	Formal	2017	Yes	female	70	pri	presently_married	Farmer	islam	5_above	7	0	btw_1_2	20133	716	10447	1012	No	Yes	No	No	Yes	No	No	No	Yes	Yes	No	No	sa	a	sa	a	a	sa	sa	a	a	Yes
332	yobe	damaturu	kukareta_warsala	Kukareta camp	Informal	2014	No	male	37	pri	presently_married	Farmer	islam	5_above	6	10000	btw_3_5	17010	738	15297	7620	Yes	Yes	No	No	Yes	No	No	Yes	No	No	Yes	No	a	sa	a	a	sa	a	a	a	sa	No	Myths, misconceptions, misinformation, disbelieve
333	borno	Jere	Dusuman	Custom House Camp	Formal	2015	Yes	female	30	none	presently_married	Unemployed	islam	less_1	4	15000	less_1	817877	721	127244	3816	Yes	No	No	No	No	No	No	No	Yes	No	No	No	sa	a	a	a	a	a	sa	a	a	Yes
334	yobe	damaturu	kukareta_warsala	Kukareta camp	Informal	2014	Yes	male	38	pri	presently_married	Artisan	islam	5_above	5	25000	less_1	17010	738	15297	7620	No	No	No	No	No	No	Yes	No	Yes	No	Yes	No	a	a	a	a	a	a	a	a	a	Yes
335	yobe	damaturu	maisandari_waziri_ibrahim	Huri camp	Informal	2014	Yes	female	35	none	presently_married	Unemployed	islam	5_above	5	30000	btw_3_5	17010	738	15297	786	Yes	Yes	No	No	No	Yes	No	No	Yes	Yes	No	No	a	a	a	a	a	a	a	a	a	Yes
336	adamawa	Yola South	Namtari	Malkohi village camp	Informal	2015	Yes	male	40	pri	presently_married	Farmer	islam	5_above	4	30000	less_1	20133	716	10447	3063	Yes	No	No	No	No	No	No	No	No	No	No	No	a	a	a	a	a	a	a	sa	sa	Yes
337	adamawa	Girei	Damare	Damare camp	Formal	2017	Yes	female	28	sec	presently_married	Farmer	christianity	2_5	5	0	btw_1_2	20133	716	10447	1012	Yes	No	No	No	Yes	No	No	No	No	Yes	Yes	No	a	a	a	n	a	a	a	a	a	Yes
338	borno	Jere	Dusuman	Muna Camp	Formal	2015	Yes	female	25	none	presently_married	Unemployed	islam	5_above	6	1500	btw_2_3	817877	721	127244	49931	No	Yes	No	No	Yes	No	No	No	No	No	No	No	a	a	sa	n	d	n	sa	sa	a	Yes
339	yobe	damaturu	maisandari_waziri_ibrahim	Huri camp	Informal	2014	Yes	male	40	sec	presently_married	Farmer	islam	5_above	8	15000	btw_1_2	17010	738	15297	786	Yes	Yes	No	Yes	Yes	No	Yes	Yes	Yes	Yes	Yes	No	sa	sa	sa	sa	sa	sa	d	d	d	Yes
340	yobe	gujba	gujba	Fulatari camp	Informal	2017	No	male	60	none	presently_married	Unemployed	islam	5_above	9	15000	less_1	17010	738	15297	1701	Yes	Yes	No	No	Yes	No	Yes	Yes	Yes	No	Yes	Yes	sa	sa	sa	sa	sa	sa	a	a	a	Yes
341	adamawa	Yola South	Namtari	Malkohi camp	Formal	2014	Yes	female	55	none	presently_married	Farmer	islam	8	8	0	less_1	20133	716	10447	1239	Yes	Yes	No	Yes	Yes	No	Yes	No	Yes	Yes	Yes	No	a	a	sa	sa	sa	a	a	a	sa	Yes
342	borno	Jere	Dusuman	Custom House Camp	Formal	2015	Yes	male	60	none	presently_married	Farmer	islam	2_5	11	50000	less_1	817877	721	127244	3816	No	No	No	No	No	No	No	No	Yes	No	No	No	sa	sa	sa	a	sa	a	a	sa	a	Yes
343	yobe	damaturu	kukareta_warsala	Kukareta camp	Informal	2014	Yes	female	30	pri	presently_married	Unemployed	islam	5_above	9	20	less_1	17010	738	15297	7620	Yes	Yes	No	No	Yes	No	No	Yes	Yes	No	Yes	No	a	sa	sa	a	sa	a	d	n	n	Yes
344	yobe	gujba	gujba	Ajayari camp	Informal	2018	No	male	27	pri	presently_married	Farmer	islam	5_above	3	11000	less_1	17010	738	15297	2184	Yes	Yes	No	Yes	No	No	No	Yes	Yes	No	Yes	No	a	a	a	sa	a	a	a	a	a	Yes
345	adamawa	Girei	Wuro dole	Chakamidari camp	Informal	2014	No	female	29	pri	presently_married	Unemployed	islam	5_above	9	0	btw_3_5	20133	716	10447	475	Yes	Yes	No	No	Yes	No	Yes	No	Yes	Yes	No	No	a	a	a	sa	a	a	a	a	a	Yes
346	yobe	damaturu	gambir_moduri	Kasaisa camp	Informal	2014	No	male	18	none	never_married	Farmer	islam	1_2	8	20000	less_1	17010	738	15297	2166	Yes	No	No	Yes	Yes	No	No	No	No	No	No	No	sa	sa	sa	a	a	a	n	n	n	Yes
347	yobe	damaturu	maisandari_waziri_ibrahim	Huri camp	Informal	2014	Yes	male	42	sec	presently_married	Farmer	islam	5_above	13	30000	btw_1_2	17010	738	15297	786	Yes	Yes	No	Yes	Yes	No	Yes	Yes	Yes	Yes	No	No	sa	sa	sa	a	a	a	n	n	n	Yes
348	yobe	damaturu	gambir_moduri	Kasaisa camp	Informal	2014	No	female	50	none	widowed	Unemployed	islam	5_above	5	7000	less_1	17010	738	15297	2166	No	Yes	No	Yes	Yes	No	Yes	Yes	Yes	Yes	Yes	No	sa	sa	sa	a	a	a	a	a	a	Yes
349	yobe	damaturu	maisandari_waziri_ibrahim	Huri camp	Informal	2014	Yes	female	40	none	presently_married	Unemployed	islam	1_2	8	20000	btw_1_2	17010	738	15297	786	Yes	Yes	No	Yes	Yes	No	No	No	No	No	No	No	sa	sa	sa	a	a	a	n	n	n	Yes
350	yobe	damaturu	maisandari_waziri_ibrahim	Huri camp	Informal	2014	Yes	male	70	none	presently_married	Farmer	islam	5_above	7	15000	btw_1_2	17010	738	15297	786	Yes	Yes	No	Yes	Yes	No	Yes	Yes	Yes	Yes	Yes	No	sa	sa	sa	a	a	a	n	n	n	Yes
351	yobe	gujba	gujba	Fulatari camp	Informal	2017	No	female	32	pri	presently_married	Unemployed	islam	5_above	4	15000	less_1	17010	738	15297	1701	Yes	Yes	No	Yes	Yes	No	No	Yes	Yes	Yes	Yes	No	sa	sa	sa	a	a	a	a	a	a	Yes
352	borno	Bama	Shehuri	GSSSS Camp Bama	Formal	2018	Yes	male	60	none	presently_married	Farmer	islam	5_above	6	0	less_1	817877	721	127244	41969	Yes	No	No	No	Yes	No	Yes	No	No	Yes	No	No	sa	sa	sa	a	a	a	sa	a	a	Yes
353	adamawa	Girei	Damare	Damare camp	Formal	2017	Yes	male	30	sec	presently_married	Farmer	christianity	5_above	9	0	btw_2_3	20133	716	10447	1012	No	Yes	No	No	Yes	No	Yes	No	No	No	No	No	sa	sa	sa	a	a	a	a	a	a	Yes
354	yobe	gujba	gujba	Ajayari camp	Informal	2018	No	male	40	none	presently_married	Farmer	islam	5_above	10	18000	less_1	17010	738	15297	2184	Yes	Yes	No	No	Yes	No	Yes	Yes	No	No	Yes	No	a	sa	sa	a	a	a	a	a	a	Yes
355	borno	Bama	Shehuri	GSSSS Camp Bama	Formal	2018	Yes	male	30	none	presently_married	Trader/Business	islam	less_1	9	30000	less_1	817877	721	127244	41969	Yes	No	No	Yes	Yes	No	Yes	Yes	Yes	No	No	No	sa	sa	a	n	sa	a	a	a	a	Yes
356	adamawa	Girei	Wuro dole	Chakamidari camp	Informal	2014	No	female	22	pri	presently_married	Unemployed	islam	8	7	0	btw_3_5	20133	716	10447	475	No	Yes	No	No	No	No	No	No	Yes	Yes	Yes	No	a	sa	sa	a	a	a	sa	sa	sa	Yes
357	yobe	damaturu	gambir_moduri	Kasaisa camp	Informal	2014	No	male	35	none	presently_married	Trader/Business	islam	1_2	6	25000	less_1	17010	738	15297	2166	Yes	Yes	No	No	No	No	No	No	Yes	No	No	No	a	a	a	a	a	a	n	n	n	No	No felt need
358	yobe	damaturu	gambir_moduri	Kasaisa camp	Informal	2014	No	male	30	none	presently_married	Farmer	islam	1_2	4	25000	less_1	17010	738	15297	2166	Yes	Yes	No	No	No	No	No	No	Yes	Yes	No	No	a	a	a	a	a	a	a	a	a	Yes
359	yobe	damaturu	gambir_moduri	Kasaisa camp	Informal	2014	No	female	27	none	presently_separated	Unemployed	islam	5_above	4	8000	less_1	17010	738	15297	2166	No	No	No	Yes	No	No	Yes	Yes	Yes	No	Yes	No	a	a	a	a	a	a	a	a	a	Yes
360	yobe	damaturu	gambir_moduri	Kasaisa camp	Informal	2014	No	male	45	none	presently_married	Others	islam	2_5	11	15000	less_1	17010	738	15297	2166	Yes	Yes	No	Yes	Yes	No	Yes	Yes	Yes	Yes	No	No	a	a	a	a	a	a	a	a	a	Yes
361	adamawa	Girei	Wuro dole	Chakamidari camp	Informal	2014	No	male	20	sec	never_married	Student	christianity	8	12	0	btw_3_5	20133	716	10447	475	Yes	Yes	No	Yes	Yes	No	No	No	No	Yes	Yes	No	a	a	a	a	a	a	sa	sa	sa	Yes
362	adamawa	Yola South	Namtari	Malkohi village camp	Informal	2015	Yes	female	50	none	presently_married	Farmer	islam	7	2	0	btw_1_2	20133	716	10447	3063	No	Yes	No	No	Yes	No	Yes	No	No	Yes	No	No	a	a	a	a	a	a	sa	sa	sa	Yes
363	yobe	damaturu	kukareta_warsala	Kukareta camp	Informal	2014	No	male	32	pri	presently_married	Farmer	islam	5_above	5	20000	btw_3_5	17010	738	15297	7620	Yes	Yes	No	No	Yes	No	Yes	No	No	Yes	No	No	sa	a	sa	a	n	a	a	n	a	Yes
364	yobe	damaturu	maisandari_waziri_ibrahim	Huri camp	Informal	2014	Yes	male	42	sec	presently_married	Farmer	islam	5_above	12	30000	btw_2_3	17010	738	15297	786	Yes	Yes	No	Yes	Yes	No	Yes	Yes	Yes	No	No	No	sa	sa	sa	n	n	n	d	d	d	Yes
365	yobe	damaturu	kukareta_warsala	Kukareta camp	Informal	2014	Yes	female	45	none	presently_married	Trader/Business	islam	6	13	25000	btw_1_2	17010	738	15297	7620	Yes	Yes	No	Yes	No	No	No	Yes	Yes	Yes	No	No	sa	a	sa	a	n	d	sa	a	n	Yes
366	yobe	damaturu	kukareta_warsala	Kukareta camp	Informal	2014	No	female	38	none	presently_married	Farmer	islam	5_above	9	25000	btw_3_5	17010	738	15297	7620	Yes	Yes	No	No	Yes	No	Yes	Yes	Yes	Yes	No	No	a	sa	sa	n	n	n	n	n	n	Yes
367	yobe	damaturu	gambir_moduri	Kasaisa camp	Informal	2014	No	female	20	none	presently_married	Unemployed	islam	5_above	3	15000	less_1	17010	738	15297	2166	Yes	Yes	No	No	Yes	No	Yes	No	Yes	Yes	No	No	a	a	a	n	n	n	a	a	a	Yes
368	yobe	damaturu	kukareta_warsala	Kukareta camp	Informal	2014	No	female	27	none	presently_married	Unemployed	islam	5_above	10	18000	btw_3_5	17010	738	15297	7620	Yes	Yes	No	No	No	No	Yes	Yes	Yes	Yes	No	No	a	a	a	n	n	n	n	n	n	Yes
369	borno	Jere	Dusuman	Custom House Camp	Formal	2015	Yes	female	40	none	presently_married	Unemployed	islam	5_above	5	15000	less_1	817877	721	127244	3816	Yes	Yes	No	Yes	Yes	No	Yes	No	Yes	No	No	No	a	sa	a	n	n	sd	n	a	a	Yes
370	yobe	damaturu	gambir_moduri	Kasaisa camp	Informal	2014	No	male	28	sec	presently_married	Farmer	islam	5_above	5	20000	less_1	17010	738	15297	2166	Yes	Yes	No	Yes	Yes	No	Yes	Yes	No	Yes	Yes	No	a	a	a	d	d	d	a	a	a	Yes
371	yobe	gujba	gujba	Fulatari camp	Informal	2017	No	female	34	none	presently_married	Unemployed	islam	5_above	5	15000	less_1	17010	738	15297	1701	Yes	No	No	No	Yes	No	Yes	No	Yes	No	No	No	a	a	a	sd	sd	sd	a	a	a	Yes
372	borno	Bama	Shehuri	GSSSS Camp Bama	Formal	2018	Yes	male	36	none	presently_married	Trader/Business	islam	5_above	4	25000	less_1	817877	721	127244	41969	Yes	Yes	Yes	No	Yes	No	Yes	No	No	Yes	No	No	sa	sa	sa	a	a	a	n	n	a	No	No felt need
373	adamawa	Yola South	Namtari	Malkohi village camp	Informal	2015	Yes	female	25	none	presently_married	Unemployed	islam	4	7	0	btw_1_2	20133	716	10447	3063	Yes	Yes	No	No	Yes	No	No	Yes	No	Yes	No	No	sa	sa	sa	a	a	a	a	a	a	Yes
374	yobe	gujba	gujba	Garin Mai Mala camp	Informal	2018	No	male	49	pri	presently_married	Farmer	islam	2_5	25	25000	more_10	17010	738	15297	840	Yes	Yes	No	No	Yes	No	No	No	Yes	Yes	Yes	No	a	sa	a	a	a	a	sa	a	a	Yes
375	yobe	gujba	gujba	Ajayari camp	Informal	2018	No	male	26	pri	presently_married	Farmer	islam	5_above	3	10000	less_1	17010	738	15297	2184	Yes	No	No	Yes	Yes	No	Yes	No	Yes	No	Yes	No	a	sa	a	a	a	a	a	a	a	Yes
376	adamawa	Girei	Wuro dole	Chakamidari camp	Informal	2014	No	female	60	none	presently_divorced	Trader/Business	islam	5_above	7	0	btw_3_5	20133	716	10447	475	Yes	Yes	No	No	No	No	No	No	No	Yes	Yes	No	a	sa	a	a	a	a	a	a	a	Yes
377	yobe	damaturu	maisandari_waziri_ibrahim	Huri camp	Informal	2014	Yes	female	22	sec	presently_married	Artisan	islam	5_above	3	9000	btw_3_5	17010	738	15297	786	Yes	Yes	No	No	Yes	No	No	No	No	Yes	Yes	No	a	a	sa	d	a	a	a	a	a	Yes
378	yobe	damaturu	maisandari_waziri_ibrahim	Huri camp	Informal	2014	Yes	female	30	none	presently_married	Unemployed	islam	5_above	11	30000	btw_3_5	17010	738	15297	786	Yes	Yes	No	No	Yes	No	No	No	No	Yes	Yes	No	a	a	a	a	d	a	a	a	sa	Yes
379	adamawa	Girei	Damare	Damare camp	Formal	2017	Yes	male	23	sec	never_married	Student	islam	2_5	8	0	btw_1_2	20133	716	10447	1012	Yes	Yes	No	No	Yes	No	Yes	No	Yes	No	No	No	a	sa	a	d	d	sa	a	a	a	Yes
380	yobe	damaturu	gambir_moduri	Kasaisa camp	Informal	2014	No	male	52	none	presently_married	Farmer	islam	5_above	13	15000	less_1	17010	738	15297	2166	Yes	Yes	No	Yes	Yes	No	Yes	Yes	Yes	Yes	No	No	sa	sa	sa	d	d	d	sa	sa	a	Yes
381	borno	Jere	Dusuman	Custom House Camp	Formal	2015	Yes	female	30	none	presently_married	Unemployed	islam	less_1	5	20000	less_1	817877	721	127244	3816	No	No	No	No	Yes	No	No	No	Yes	No	No	No	sa	a	a	a	sa	a	a	sa	a	Yes
382	yobe	gujba	gujba	Ajayari camp	Informal	2018	No	female	25	pri	presently_married	Unemployed	islam	5_above	6	35000	btw_1_2	17010	738	15297	2184	No	No	No	No	No	No	No	No	No	No	Yes	No	sa	a	sa	a	a	a	a	n	n	Yes
383	yobe	gujba	gujba	Ajayari camp	Informal	2018	No	female	29	none	presently_married	Unemployed	islam	5_above	6	15000	btw_1_2	17010	738	15297	2184	No	Yes	No	No	Yes	No	No	No	Yes	Yes	No	No	sa	a	sa	a	a	a	a	n	a	Yes
384	yobe	damaturu	kukareta_warsala	Kukareta camp	Informal	2014	Yes	male	32	none	presently_married	Farmer	islam	7	6	15000	btw_1_2	17010	738	15297	7620	No	Yes	No	No	No	No	Yes	Yes	Yes	Yes	No	No	a	a	sa	a	a	a	a	a	d	No	Fear/concern about vaccine safety and side effects
385	yobe	gujba	gujba	Ajayari camp	Informal	2018	No	male	28	pri	presently_married	Trader/Business	islam	5_above	4	25000	btw_1_2	17010	738	15297	2184	Yes	No	No	No	No	No	No	No	Yes	No	No	No	sa	a	a	a	a	a	a	a	a	Yes
386	adamawa	Yola South	Namtari	Malkohi camp	Formal	2014	Yes	female	20	none	presently_married	Farmer	islam	1	6	0	less_1	20133	716	10447	1239	Yes	Yes	No	No	Yes	No	Yes	Yes	No	Yes	No	No	a	sa	a	a	a	a	a	a	a	Yes
387	borno	Jere	Old Maiduguri	El-Miskin Camp	Informal	2014	Yes	female	35	none	presently_married	Unemployed	islam	5_above	5	0	less_1	817877	721	127244	7348	Yes	Yes	No	Yes	Yes	No	Yes	No	Yes	Yes	Yes	No	a	a	a	a	a	a	a	a	a	No	Myths, misconceptions, misinformation, disbelieve
388	borno	Jere	Old Maiduguri	El-Miskin Camp	Informal	2014	Yes	female	32	pri	presently_married	Artisan	islam	5_above	11	7500	less_1	817877	721	127244	7348	No	Yes	No	Yes	Yes	No	No	No	No	No	No	No	sa	a	a	sa	n	n	a	sa	n	No	Myths, misconceptions, misinformation, disbelieve
389	yobe	damaturu	maisandari_waziri_ibrahim	Huri camp	Informal	2014	Yes	female	60	none	widowed	Farmer	islam	1_2	4	10000	btw_2_3	17010	738	15297	786	Yes	Yes	No	Yes	Yes	No	Yes	Yes	Yes	No	Yes	No	sa	sa	sa	a	a	a	n	n	n	No	Myths, misconceptions, misinformation, disbelieve
390	yobe	damaturu	maisandari_waziri_ibrahim	Huri camp	Informal	2014	Yes	female	28	pri	presently_married	Unemployed	islam	5_above	6	30000	btw_1_2	17010	738	15297	786	Yes	Yes	No	Yes	Yes	No	No	No	Yes	Yes	Yes	No	sa	sa	sa	a	a	a	n	n	n	Yes
391	yobe	damaturu	gambir_moduri	Kasaisa camp	Informal	2014	No	female	20	none	presently_married	Unemployed	islam	5_above	7	10000	less_1	17010	738	15297	2166	Yes	No	No	Yes	Yes	No	No	Yes	No	Yes	No	No	sa	sa	sa	a	a	a	a	a	a	Yes
392	adamawa	Yola South	Namtari	Malkohi camp	Formal	2014	Yes	female	22	none	presently_married	Farmer	islam	7	5	0	btw_1_2	20133	716	10447	1239	Yes	Yes	No	No	Yes	No	No	No	No	No	No	No	sa	sa	sa	a	a	a	a	a	a	Yes
393	adamawa	Yola South	Namtari	Malkohi camp	Formal	2014	Yes	female	40	none	widowed	Farmer	islam	8	4	0	less_1	20133	716	10447	1239	Yes	Yes	No	Yes	Yes	No	Yes	Yes	No	No	Yes	No	a	sa	sa	a	a	a	a	a	a	Yes
394	yobe	damaturu	gambir_moduri	Kasaisa camp	Informal	2014	No	male	30	none	presently_married	Farmer	islam	5_above	8	15000	less_1	17010	738	15297	2166	No	No	No	No	No	No	No	No	No	No	No	No	a	a	a	a	a	a	n	n	n	Yes
395	yobe	gujba	gujba	Ajayari camp	Informal	2018	No	male	65	pri	presently_married	Farmer	islam	5_above	8	40000	less_1	17010	738	15297	2184	Yes	Yes	No	Yes	Yes	No	Yes	Yes	Yes	Yes	No	No	a	a	a	a	a	a	a	a	a	Yes
396	yobe	gujba	gujba	Ajayari camp	Informal	2018	No	male	50	none	presently_married	Farmer	islam	5_above	16	30000	less_1	17010	738	15297	2184	Yes	Yes	No	No	No	No	No	No	No	No	No	No	a	a	a	a	a	a	a	a	a	Yes
397	adamawa	Yola South	Namtari	Malkohi village camp	Informal	2015	Yes	female	19	sec	never_married	Trader/Business	islam	8	10	3000	btw_1_2	20133	716	10447	3063	Yes	Yes	No	No	Yes	No	Yes	No	No	Yes	Yes	No	a	a	a	a	a	a	a	a	a	Yes
398	yobe	damaturu	kukareta_warsala	Kukareta camp	Informal	2014	Yes	female	40	none	presently_married	Unemployed	islam	5_above	14	30000	less_1	17010	738	15297	7620	Yes	No	No	No	Yes	No	Yes	Yes	Yes	No	Yes	No	a	a	a	a	n	n	d	d	d	Yes
399	yobe	damaturu	kukareta_warsala	Kukareta camp	Informal	2014	No	female	25	none	presently_married	Unemployed	islam	5_above	9	18000	btw_3_5	17010	738	15297	7620	Yes	Yes	No	No	Yes	No	No	No	No	No	No	No	a	a	a	n	n	n	n	n	n	Yes
400	borno	MMC	Shehuri North	Kawar Maila	Informal	2014	Yes	female	55	none	widowed	Trader/Business	islam	5_above	5	2000	less_1	817877	721	127244	1346	Yes	Yes	No	Yes	Yes	No	Yes	Yes	Yes	Yes	Yes	No	a	a	a	a	d	d	a	a	a	Yes
401	yobe	damaturu	maisandari_waziri_ibrahim	Huri camp	Informal	2014	Yes	female	38	pri	widowed	Trader/Business	islam	5_above	4	15000	btw_3_5	17010	738	15297	786	Yes	Yes	No	No	No	No	No	No	No	Yes	Yes	No	a	a	a	a	a	a	n	n	n	Yes
402	yobe	damaturu	kukareta_warsala	Kukareta camp	Informal	2014	No	male	41	none	presently_married	Farmer	islam	5_above	13	30000	btw_3_5	17010	738	15297	7620	Yes	Yes	No	No	Yes	No	Yes	Yes	Yes	Yes	No	No	a	a	a	a	a	a	n	n	n	Yes
403	adamawa	Girei	Wuro dole	Chakamidari camp	Informal	2014	No	female	45	none	presently_married	Trader/Business	islam	5_above	6	0	btw_3_5	20133	716	10447	475	No	Yes	No	No	No	No	No	No	No	Yes	Yes	No	a	a	a	a	a	a	a	a	a	Yes
404	yobe	damaturu	kukareta_warsala	Kukareta camp	Informal	2014	Yes	female	30	none	presently_married	Unemployed	islam	5_above	6	9000	less_1	17010	738	15297	7620	Yes	Yes	No	No	Yes	No	Yes	No	Yes	Yes	Yes	No	sa	sa	sa	sd	d	sd	d	d	d	Yes
405	yobe	damaturu	kukareta_warsala	Kukareta camp	Informal	2014	No	female	29	none	presently_married	Unemployed	islam	5_above	10	20000	btw_3_5	17010	738	15297	7620	Yes	Yes	No	No	Yes	No	No	No	Yes	No	No	No	a	a	a	a	a	a	n	n	n	Yes
406	yobe	gujba	gujba	Ajayari camp	Informal	2018	No	male	40	none	presently_married	Farmer	islam	5_above	8	20000	less_1	17010	738	15297	2184	No	No	No	No	No	No	No	Yes	No	No	Yes	No	a	a	a	a	a	a	d	d	sd	No	Fear/concern about vaccine safety and side effects
407	borno	Jere	Dusuman	Custom House Camp	Formal	2015	Yes	female	50	none	presently_divorced	Farmer	islam	5_above	4	20000	less_1	817877	721	127244	3816	Yes	Yes	No	No	Yes	No	No	No	Yes	No	No	No	sa	a	sa	a	a	sa	a	a	a	Yes
408	borno	Bama	Shehuri	GSSSS Camp Bama	Formal	2018	Yes	female	20	none	presently_married	Unemployed	islam	2_5	8	1500	less_1	817877	721	127244	41969	Yes	Yes	No	Yes	No	No	No	No	Yes	No	No	No	n	n	n	n	n	n	a	a	a	Yes
409	yobe	damaturu	kukareta_warsala	Kukareta camp	Informal	2014	Yes	male	28	none	presently_married	Farmer	islam	8	8	19000	btw_1_2	17010	738	15297	7620	Yes	Yes	No	Yes	Yes	No	Yes	Yes	Yes	Yes	No	No	a	a	a	n	d	sd	d	d	n	Yes
410	borno	Jere	Old Maiduguri	El-Miskin Camp	Informal	2014	Yes	female	25	pri	presently_married	Unemployed	islam	2_5	8	2300	less_1	817877	721	127244	7348	No	Yes	No	Yes	Yes	No	No	No	No	No	No	No	d	d	d	d	n	n	n	n	d	No	Myths, misconceptions, misinformation, disbelieve
411	yobe	gujba	gujba	Ajayari camp	Informal	2018	No	female	40	none	presently_married	Unemployed	islam	5_above	9	18000	less_1	17010	738	15297	2184	No	Yes	No	No	Yes	No	Yes	No	Yes	Yes	No	No	sa	a	a	sd	sd	sd	d	sd	sd	Yes
412	borno	Jere	Dusuman	Custom House Camp	Formal	2015	Yes	female	50	none	presently_separated	Farmer	islam	5_above	2	20000	less_1	817877	721	127244	3816	No	No	No	No	No	No	Yes	No	Yes	Yes	No	No	a	a	a	a	a	a	a	a	a	Yes
413	adamawa	Girei	Wuro dole	Chakamidari camp	Informal	2014	No	female	25	sec	presently_married	Unemployed	islam	5_above	5	15000	btw_3_5	20133	716	10447	475	Yes	Yes	No	No	Yes	No	Yes	No	No	No	No	No	a	a	a	sa	sa	sa	sa	sa	sa	Yes
414	yobe	damaturu	kukareta_warsala	Kukareta camp	Informal	2014	No	male	27	sec	presently_married	Artisan	islam	5_above	3	20000	btw_3_5	17010	738	15297	7620	Yes	No	No	No	Yes	No	Yes	No	Yes	Yes	Yes	No	sa	a	sa	sa	sa	a	a	a	a	Yes
415	adamawa	Fufore	Pariya	Daware camp	Formal	2014	Yes	female	30	none	presently_married	Unemployed	islam	5_above	6	2000	less_1	20133	716	10447	3098	No	No	No	No	No	No	No	No	No	No	No	No	a	sa	a	sa	a	a	sa	sa	sa	No	Myths, misconceptions, misinformation, disbelieve
416	yobe	gujba	gujba	Garin Mai Mala camp	Informal	2018	No	male	50	none	presently_married	Farmer	islam	2_5	18	30000	more_10	17010	738	15297	840	No	Yes	No	No	Yes	No	No	No	No	No	Yes	Yes	a	a	a	a	a	a	sa	a	sa	Yes
417	yobe	gujba	gujba	Ajayari camp	Informal	2018	No	female	50	none	presently_married	Unemployed	islam	5_above	11	30000	less_1	17010	738	15297	2184	Yes	Yes	No	Yes	No	No	Yes	No	No	Yes	Yes	No	sa	sa	sa	sd	sd	d	sa	sa	sa	Yes
418	yobe	gujba	gujba	Garin Mai Mala camp	Informal	2018	No	male	50	none	presently_married	Farmer	islam	2_5	13	25000	more_10	17010	738	15297	840	Yes	Yes	No	No	Yes	No	No	No	No	Yes	Yes	No	a	sa	sa	a	a	sa	a	a	a	Yes
419	borno	Jere	Dusuman	Custom House Camp	Formal	2015	Yes	female	20	none	widowed	Unemployed	islam	less_1	2	0	less_1	817877	721	127244	3816	No	Yes	No	No	Yes	No	No	No	No	No	Yes	No	sa	sa	sa	a	a	a	sa	sa	a	Yes
420	adamawa	Yola South	Namtari	Malkohi village camp	Informal	2015	Yes	male	28	pri	presently_married	Farmer	islam	2_5	3	10000	less_1	20133	716	10447	3063	Yes	Yes	No	Yes	Yes	No	Yes	Yes	Yes	Yes	No	Yes	a	a	a	a	a	a	sa	sa	sa	Yes
421	yobe	gujba	gujba	Ajayari camp	Informal	2018	No	female	32	none	presently_married	Unemployed	islam	5_above	16	30000	btw_1_2	17010	738	15297	2184	No	No	No	No	No	No	No	No	No	No	No	No	sa	sa	sa	n	d	d	sa	sa	sa	Yes
422	borno	MMC	Shehuri North	Kawar Maila	Informal	2014	Yes	female	60	none	presently_married	Trader/Business	islam	5_above	7	5000	less_1	817877	721	127244	1346	Yes	Yes	No	No	No	No	Yes	No	No	Yes	Yes	No	n	a	sa	n	d	d	a	sa	sa	Yes
423	borno	Jere	Dusuman	Custom House Camp	Formal	2015	Yes	female	47	none	presently_married	Unemployed	islam	less_1	9	14000	less_1	817877	721	127244	3816	Yes	Yes	No	Yes	No	No	Yes	No	No	No	No	No	a	a	a	sa	a	sa	a	a	a	Yes
424	adamawa	Yola South	Namtari	Malkohi village camp	Informal	2015	Yes	female	20	pri	presently_married	Artisan	islam	5_above	4	3500	less_1	20133	716	10447	3063	Yes	Yes	No	No	Yes	No	Yes	No	No	Yes	Yes	No	sa	a	sa	a	sa	n	sa	n	sa	Yes
425	adamawa	Girei	Damare	Damare camp	Formal	2017	Yes	male	45	tertiary	never_married	Farmer	christianity	5	1	0	less_1	20133	716	10447	1012	No	No	No	No	Yes	No	No	No	Yes	No	No	No	sa	a	sa	a	a	a	sa	sa	sa	Yes
426	borno	Jere	Old Maiduguri	El-Miskin Camp	Informal	2014	Yes	male	31	none	never_married	Artisan	islam	1_2	8	2500	less_1	817877	721	127244	7348	Yes	Yes	No	Yes	Yes	No	No	No	No	No	No	No	sa	sa	sa	n	n	n	sa	a	n	No	No reason given
427	yobe	damaturu	kukareta_warsala	Kukareta camp	Informal	2014	No	female	26	sec	presently_married	Trader/Business	islam	2_5	5	22000	btw_3_5	17010	738	15297	7620	Yes	Yes	Yes	Yes	No	No	Yes	No	Yes	No	No	No	sa	sa	sa	d	sd	d	a	a	sa	Yes
428	yobe	damaturu	maisandari_waziri_ibrahim	Huri camp	Informal	2014	Yes	female	40	none	presently_married	Unemployed	islam	5_above	10	40000	btw_2_3	17010	738	15297	786	Yes	Yes	No	Yes	Yes	No	Yes	Yes	Yes	No	Yes	No	sa	sa	a	a	sa	a	a	sa	a	Yes
429	yobe	gujba	gujba	Ajayari camp	Informal	2018	No	male	37	pri	presently_married	Farmer	islam	5_above	12	18000	btw_1_2	17010	738	15297	2184	Yes	Yes	No	No	No	No	No	No	No	No	No	No	sa	sa	sa	a	a	a	a	n	a	Yes
430	yobe	damaturu	kukareta_warsala	Kukareta camp	Informal	2014	No	male	35	none	presently_married	Farmer	islam	5_above	15	30000	btw_3_5	17010	738	15297	7620	Yes	Yes	No	No	Yes	No	Yes	Yes	Yes	Yes	No	No	a	a	sa	a	a	a	n	n	n	Yes
431	yobe	gujba	gujba	Ajayari camp	Informal	2018	No	female	35	none	presently_married	Unemployed	islam	5_above	7	30000	btw_1_2	17010	738	15297	2184	Yes	No	No	No	No	No	Yes	No	No	Yes	No	No	a	a	sa	a	a	a	a	a	a	Yes
432	yobe	gujba	gujba	Ajayari camp	Informal	2018	No	female	30	none	presently_married	Unemployed	islam	5_above	7	20000	less_1	17010	738	15297	2184	No	No	No	No	No	No	No	No	No	No	No	No	a	sa	a	a	a	a	sa	a	a	Yes
433	yobe	gujba	gujba	Ajayari camp	Informal	2018	No	female	50	none	widowed	Unemployed	islam	5_above	18	25000	less_1	17010	738	15297	2184	Yes	Yes	No	No	Yes	No	No	Yes	Yes	No	Yes	No	a	a	a	a	a	a	a	a	a	Yes
434	adamawa	Fufore	Fufore	Wuro Kukori camp	Informal	2015	Yes	male	42	none	presently_married	Farmer	islam	5_above	5	2000	less_1	20133	716	10447	1560	Yes	Yes	No	Yes	Yes	No	Yes	Yes	Yes	Yes	No	No	a	a	a	a	a	a	sa	a	sa	Yes
435	adamawa	Girei	Wuro dole	Chakamidari camp	Informal	2014	No	female	38	sec	presently_married	Trader/Business	islam	5_above	4	20000	btw_3_5	20133	716	10447	475	Yes	Yes	No	No	Yes	No	Yes	No	No	Yes	No	No	a	a	sa	n	n	sa	sa	sa	n	Yes
436	borno	Bama	Shehuri	GSSSS Camp Bama	Formal	2018	Yes	female	50	none	widowed	Trader/Business	islam	1_2	4	3000	less_1	817877	721	127244	41969	No	No	Yes	Yes	Yes	No	Yes	No	No	No	No	No	sa	sa	sa	a	n	n	sa	a	a	Yes
437	borno	Bama	Shehuri	GSSSS Camp Bama	Formal	2018	Yes	female	30	none	presently_divorced	Trader/Business	islam	2_5	7	6000	less_1	817877	721	127244	41969	Yes	No	No	Yes	No	No	No	No	No	Yes	No	No	sa	sa	sa	n	n	n	sa	a	a	Yes
438	yobe	gujba	gujba	Ajayari camp	Informal	2018	No	male	41	none	presently_married	Trader/Business	islam	5_above	13	40000	btw_1_2	17010	738	15297	2184	No	Yes	No	No	Yes	No	Yes	No	Yes	Yes	No	No	sa	sa	sa	a	sa	a	n	n	a	Yes
439	yobe	gujba	gujba	Ajayari camp	Informal	2018	No	male	24	pri	presently_married	Farmer	islam	5_above	4	8000	less_1	17010	738	15297	2184	No	No	No	No	No	No	No	Yes	No	No	No	No	a	a	sa	a	sa	a	a	a	a	Yes
440	borno	Bama	Shehuri	GSSSS Camp Bama	Formal	2018	Yes	female	27	none	presently_married	Unemployed	islam	5_above	5	5000	less_1	817877	721	127244	41969	Yes	No	No	Yes	Yes	No	Yes	Yes	No	Yes	No	No	a	a	sa	sa	a	a	sa	a	a	Yes
441	yobe	damaturu	kukareta_warsala	Kukareta camp	Informal	2014	Yes	female	28	pri	presently_married	Unemployed	islam	5_above	4	10000	less_1	17010	738	15297	7620	Yes	No	Yes	Yes	Yes	No	No	Yes	No	Yes	Yes	No	a	a	sa	a	a	a	a	a	a	Yes
442	yobe	damaturu	kukareta_warsala	Kukareta camp	Informal	2014	No	female	43	none	presently_married	Unemployed	islam	5_above	15	30000	btw_3_5	17010	738	15297	7620	Yes	No	No	No	No	No	No	No	No	No	No	No	a	a	sa	a	a	a	a	n	a	Yes
443	borno	Jere	Dusuman	Custom House Camp	Formal	2015	Yes	female	50	none	presently_separated	Unemployed	islam	less_1	5	15000	less_1	817877	721	127244	3816	No	Yes	No	No	Yes	No	No	No	No	No	No	No	sa	a	a	a	a	a	sa	a	a	Yes
444	adamawa	Fufore	Fufore	Wuro Kukori camp	Informal	2015	Yes	female	20	pri	presently_married	Unemployed	islam	5_above	3	2000	less_1	20133	716	10447	1560	Yes	Yes	No	Yes	Yes	No	Yes	Yes	Yes	Yes	No	No	a	a	a	a	a	a	a	a	a	Yes
445	yobe	damaturu	kukareta_warsala	Kukareta camp	Informal	2014	No	male	47	none	presently_married	Farmer	islam	5_above	18	35000	btw_3_5	17010	738	15297	7620	Yes	No	No	Yes	No	No	Yes	Yes	Yes	Yes	No	No	a	sa	sa	a	n	n	n	n	n	Yes
446	adamawa	Girei	Wuro dole	Chakamidari camp	Informal	2014	No	male	32	none	presently_separated	Farmer	islam	5_above	5	20000	btw_3_5	20133	716	10447	475	No	Yes	No	No	Yes	No	No	No	No	Yes	No	No	a	a	a	d	d	n	sa	sa	a	Yes
447	yobe	damaturu	maisandari_waziri_ibrahim	Huri camp	Informal	2014	Yes	female	30	pri	presently_divorced	Trader/Business	islam	5_above	4	30000	btw_2_3	17010	738	15297	786	Yes	Yes	No	Yes	Yes	No	Yes	Yes	Yes	Yes	No	No	sa	a	sa	sa	a	a	n	a	sa	No	Fear/concern about vaccine safety and side effects
448	yobe	gujba	gujba	Ajayari camp	Informal	2018	No	male	45	none	presently_married	Unemployed	islam	5_above	16	20000	btw_1_2	17010	738	15297	2184	No	Yes	No	No	No	No	No	No	No	Yes	Yes	No	sa	sa	a	sa	a	a	a	a	a	Yes
449	borno	Jere	Old Maiduguri	El-Miskin Camp	Informal	2014	Yes	female	23	none	never_married	Farmer	islam	2_5	5	4500	less_1	817877	721	127244	7348	No	No	No	Yes	Yes	No	Yes	No	Yes	No	No	No	a	sa	a	a	sa	a	a	a	a	No	Myths, misconceptions, misinformation, disbelieve
450	adamawa	Yola South	Namtari	Malkohi camp	Formal	2014	Yes	female	40	pri	presently_separated	Farmer	islam	8	4	0	less_1	20133	716	10447	1239	Yes	Yes	No	Yes	Yes	No	Yes	Yes	No	Yes	No	No	a	a	sa	a	a	sa	a	a	sa	Yes
451	yobe	damaturu	maisandari_waziri_ibrahim	Huri camp	Informal	2014	Yes	female	20	none	presently_divorced	Unemployed	islam	2_5	3	5000	btw_2_3	17010	738	15297	786	Yes	Yes	No	No	No	Yes	No	No	No	Yes	Yes	No	sa	a	sa	a	a	a	a	a	a	Yes
452	borno	Jere	Dusuman	Custom House Camp	Formal	2015	Yes	female	25	none	presently_married	Unemployed	islam	less_1	3	20000	less_1	817877	721	127244	3816	Yes	Yes	No	No	No	No	Yes	Yes	No	No	No	No	sa	a	sa	a	a	a	a	a	a	Yes
453	yobe	damaturu	kukareta_warsala	Kukareta camp	Informal	2014	Yes	female	31	pri	presently_married	Unemployed	christianity	7	5	20000	btw_1_2	17010	738	15297	7620	Yes	Yes	No	Yes	Yes	No	Yes	Yes	Yes	No	Yes	No	a	sa	a	a	a	a	a	a	a	Yes
454	borno	Jere	Dusuman	Custom House Camp	Formal	2015	Yes	female	20	none	presently_married	Farmer	islam	5_above	3	2500	less_1	817877	721	127244	3816	Yes	Yes	No	Yes	Yes	No	Yes	No	Yes	Yes	No	No	sa	a	a	a	a	a	a	a	a	No	No reason given
455	borno	Jere	Old Maiduguri	El-Miskin Camp	Informal	2014	Yes	male	25	none	never_married	Farmer	islam	5_above	12	5500	less_1	817877	721	127244	7348	No	No	No	No	Yes	No	No	No	No	No	No	No	a	a	sa	a	a	a	a	a	a	No	Myths, misconceptions, misinformation, disbelieve
456	yobe	damaturu	maisandari_waziri_ibrahim	Huri camp	Informal	2014	Yes	female	45	none	presently_married	Unemployed	islam	5_above	10	80000	btw_3_5	17010	738	15297	786	Yes	Yes	No	No	Yes	No	No	No	Yes	Yes	Yes	No	sa	a	sa	a	n	n	sa	a	a	Yes
457	borno	Bama	Shehuri	GSSSS Camp Bama	Formal	2018	Yes	male	25	none	presently_married	Farmer	islam	1_2	3	1000	less_1	817877	721	127244	41969	Yes	Yes	No	No	Yes	No	No	No	No	No	No	No	a	a	sa	a	n	n	a	a	a	Yes
458	yobe	damaturu	maisandari_waziri_ibrahim	Huri camp	Informal	2014	Yes	female	46	pri	presently_married	Unemployed	islam	1_2	15	30000	btw_1_2	17010	738	15297	786	Yes	Yes	No	Yes	Yes	No	Yes	No	No	Yes	Yes	No	sa	sa	sa	n	n	n	n	n	n	Yes
459	borno	Bama	Shehuri	GSSSS Camp Bama	Formal	2018	Yes	female	30	none	presently_married	Unemployed	islam	2_5	5	1800	less_1	817877	721	127244	41969	Yes	Yes	No	Yes	Yes	No	Yes	No	No	Yes	No	No	n	a	a	n	n	n	a	a	a	Yes
460	yobe	gujba	gujba	Ajayari camp	Informal	2018	No	male	50	sec	never_married	Trader/Business	islam	2_5	12	50000	less_1	17010	738	15297	2184	No	Yes	No	No	Yes	No	Yes	No	Yes	Yes	Yes	Yes	sa	sa	sa	sd	d	d	a	a	n	Yes
461	adamawa	Yola South	Namtari	Malkohi village camp	Informal	2015	Yes	female	30	none	presently_married	Unemployed	islam	4	4	500	btw_1_2	20133	716	10447	3063	Yes	Yes	No	Yes	Yes	No	Yes	Yes	Yes	Yes	No	No	a	sa	sa	sa	sa	sa	a	a	a	Yes
462	borno	Bama	Shehuri	GSSSS Camp Bama	Formal	2018	Yes	female	32	none	presently_married	Others	islam	2_5	3	2000	less_1	817877	721	127244	41969	Yes	Yes	No	Yes	Yes	No	Yes	No	Yes	Yes	No	No	sa	sa	sa	sa	a	a	a	a	a	Yes
463	yobe	damaturu	kukareta_warsala	Kukareta camp	Informal	2014	No	male	28	none	presently_married	Farmer	islam	5_above	12	19000	btw_3_5	17010	738	15297	7620	Yes	Yes	No	No	Yes	No	Yes	Yes	Yes	Yes	No	No	a	sa	sa	a	sa	a	n	n	n	Yes
464	yobe	gujba	gujba	Ajayari camp	Informal	2018	No	male	40	pri	presently_married	Farmer	islam	5_above	11	15000	less_1	17010	738	15297	2184	Yes	Yes	No	Yes	Yes	No	No	Yes	Yes	No	Yes	No	a	a	sa	a	sa	a	a	a	a	Yes
465	yobe	damaturu	maisandari_waziri_ibrahim	Huri camp	Informal	2014	Yes	male	35	pri	presently_married	Farmer	islam	5_above	7	50000	btw_2_3	17010	738	15297	786	No	Yes	No	No	Yes	No	No	No	Yes	Yes	Yes	No	a	sa	a	a	a	a	a	a	a	Yes
466	adamawa	Yola South	Namtari	Malkohi camp	Formal	2014	Yes	female	40	none	presently_married	Farmer	islam	7	8	0	less_1	20133	716	10447	1239	No	Yes	No	No	Yes	No	Yes	No	No	Yes	No	No	a	a	a	a	a	a	sa	a	a	Yes
467	adamawa	Yola South	Namtari	Malkohi camp	Formal	2014	Yes	female	45	none	presently_married	Farmer	islam	8	6	0	less_1	20133	716	10447	1239	Yes	Yes	No	No	Yes	No	Yes	Yes	Yes	No	No	No	a	a	a	a	a	a	a	sa	a	Yes
468	adamawa	Yola South	Namtari	Malkohi camp	Formal	2014	Yes	female	19	sec	never_married	Artisan	islam	8	4	0	less_1	20133	716	10447	1239	Yes	Yes	No	No	Yes	No	Yes	Yes	Yes	Yes	Yes	No	a	a	a	a	a	a	a	a	a	Yes
469	adamawa	Girei	Wuro dole	Chakamidari camp	Informal	2014	No	female	29	sec	presently_married	Trader/Business	islam	5_above	7	10000	btw_3_5	20133	716	10447	475	Yes	Yes	No	No	Yes	No	Yes	No	Yes	Yes	No	No	sa	sa	a	a	d	d	a	a	a	Yes
470	yobe	damaturu	kukareta_warsala	Kukareta camp	Informal	2014	Yes	female	39	pri	presently_married	Unemployed	islam	5_above	6	12800	less_1	17010	738	15297	7620	Yes	Yes	No	Yes	Yes	No	Yes	No	Yes	Yes	Yes	No	sa	a	sa	sd	d	sd	a	a	n	Yes
471	borno	MMC	Shehuri North	Kawar Maila	Informal	2014	Yes	female	30	none	presently_married	Trader/Business	islam	5_above	7	2000	less_1	817877	721	127244	1346	Yes	Yes	No	Yes	Yes	No	Yes	Yes	Yes	Yes	Yes	No	sa	sa	sa	sa	sa	sa	a	a	a	Yes
472	yobe	damaturu	kukareta_warsala	Kukareta camp	Informal	2014	Yes	male	40	none	presently_married	Farmer	islam	5_above	11	19000	btw_1_2	17010	738	15297	7620	Yes	No	No	Yes	No	No	Yes	Yes	Yes	Yes	No	No	a	sa	a	sa	a	a	n	d	d	Yes
473	borno	Jere	Old Maiduguri	El-Miskin Camp	Informal	2014	Yes	male	29	sec	never_married	Trader/Business	islam	5_above	3	6500	less_1	817877	721	127244	7348	No	Yes	No	No	Yes	No	Yes	Yes	Yes	Yes	No	No	a	a	a	a	a	sa	a	sa	a	No	Myths, misconceptions, misinformation, disbelieve
474	yobe	gujba	gujba	Garin Mai Mala camp	Informal	2018	No	male	30	pri	presently_married	Farmer	islam	2_5	13	7000	more_10	17010	738	15297	840	No	Yes	No	No	Yes	No	No	No	No	Yes	No	No	a	sa	sa	a	a	a	a	a	a	Yes
475	yobe	gujba	gujba	Garin Mai Mala camp	Informal	2018	No	male	55	pri	presently_married	Farmer	islam	2_5	19	50000	more_10	17010	738	15297	840	No	Yes	No	No	Yes	Yes	No	No	Yes	No	Yes	No	a	a	sa	a	a	a	a	a	sa	Yes
476	yobe	gujba	gujba	Garin Mai Mala camp	Informal	2018	No	male	35	pri	presently_married	Farmer	islam	2_5	6	15000	btw_3_5	17010	738	15297	840	Yes	Yes	No	No	No	Yes	No	No	Yes	Yes	No	No	a	a	sa	a	a	a	a	a	a	Yes
477	borno	Jere	Old Maiduguri	El-Miskin Camp	Informal	2014	Yes	male	23	pri	never_married	Farmer	islam	2_5	5	5000	less_1	817877	721	127244	7348	No	Yes	No	No	Yes	No	Yes	No	Yes	Yes	No	No	a	a	sa	a	a	a	a	a	a	No	Fear/concern about vaccine safety and side effects
478	adamawa	Girei	Wuro dole	Chakamidari camp	Informal	2014	No	male	20	sec	never_married	Others	islam	5_above	6	0	btw_5_10	20133	716	10447	475	No	Yes	No	No	Yes	No	No	Yes	Yes	No	No	No	sa	a	a	a	a	a	a	sa	n	Yes
479	yobe	damaturu	maisandari_waziri_ibrahim	Huri camp	Informal	2014	Yes	female	27	pri	presently_divorced	Unemployed	islam	2_5	3	6000	btw_2_3	17010	738	15297	786	Yes	Yes	No	No	Yes	No	No	No	No	Yes	Yes	No	a	a	a	a	a	a	a	a	a	Yes
480	adamawa	Yola South	Namtari	Malkohi village camp	Informal	2015	Yes	female	49	none	presently_married	Unemployed	islam	7	3	0	btw_1_2	20133	716	10447	3063	No	Yes	No	Yes	Yes	No	Yes	No	Yes	Yes	No	No	a	a	a	a	a	a	a	a	a	Yes
481	yobe	damaturu	kukareta_warsala	Kukareta camp	Informal	2014	Yes	female	32	none	presently_married	Unemployed	islam	7	11	30000	btw_1_2	17010	738	15297	7620	Yes	Yes	No	No	Yes	No	Yes	Yes	Yes	Yes	No	No	a	a	sa	a	a	n	n	n	d	No	Fear/concern about vaccine safety and side effects
482	adamawa	Yola South	Namtari	Malkohi camp	Formal	2014	Yes	female	35	none	presently_married	Farmer	islam	8	6	0	less_1	20133	716	10447	1239	Yes	Yes	No	No	Yes	No	Yes	Yes	No	Yes	No	No	a	a	sa	sa	a	sa	a	a	a	No	Myths, misconceptions, misinformation, disbelieve
483	yobe	gujba	gujba	Ajayari camp	Informal	2018	No	male	47	none	presently_married	Farmer	islam	5_above	17	30000	btw_1_2	17010	738	15297	2184	Yes	Yes	No	No	Yes	No	No	No	No	No	No	No	sa	sa	sa	a	a	a	n	a	n	Yes
484	adamawa	Yola South	Namtari	Malkohi camp	Formal	2014	Yes	female	20	sec	never_married	Farmer	islam	7	2	0	less_1	20133	716	10447	1239	Yes	Yes	No	Yes	Yes	No	Yes	Yes	Yes	Yes	No	No	a	sa	sa	a	a	a	a	a	a	Yes
485	adamawa	Yola South	Namtari	Malkohi village camp	Informal	2015	Yes	female	37	pri	widowed	Farmer	islam	6	5	0	btw_1_2	20133	716	10447	3063	Yes	Yes	No	Yes	Yes	No	Yes	No	Yes	Yes	No	No	a	a	sa	a	a	a	a	a	a	Yes
486	yobe	damaturu	maisandari_waziri_ibrahim	Huri camp	Informal	2014	Yes	male	28	tertiary	presently_married	Unemployed	islam	1_2	3	4000	btw_2_3	17010	738	15297	786	Yes	Yes	No	No	Yes	No	Yes	No	Yes	Yes	Yes	No	a	a	a	a	a	a	a	a	a	Yes
487	yobe	damaturu	maisandari_waziri_ibrahim	Huri camp	Informal	2014	Yes	female	45	none	presently_married	Unemployed	islam	5_above	7	3000	btw_2_3	17010	738	15297	786	Yes	Yes	No	No	No	No	No	No	No	Yes	Yes	No	a	a	a	a	a	a	a	a	a	Yes
488	adamawa	Yola South	Namtari	Malkohi camp	Formal	2014	Yes	female	40	none	presently_married	Farmer	islam	8	6	0	less_1	20133	716	10447	1239	No	Yes	No	No	Yes	No	Yes	No	No	Yes	No	No	a	a	a	a	a	a	a	a	a	Yes
489	adamawa	Fufore	Fufore	Wuro Kukori camp	Informal	2015	Yes	female	29	none	presently_married	Unemployed	islam	5_above	4	0	less_1	20133	716	10447	1560	No	No	No	No	Yes	No	Yes	Yes	Yes	Yes	No	No	a	a	a	a	a	a	a	a	a	Yes
490	yobe	damaturu	kukareta_warsala	Kukareta camp	Informal	2014	Yes	female	47	none	presently_married	Farmer	islam	8	9	13000	btw_1_2	17010	738	15297	7620	Yes	Yes	No	Yes	Yes	No	No	No	No	No	No	No	a	a	a	a	a	n	a	a	a	No	Fear/concern about vaccine safety and side effects
491	yobe	damaturu	kukareta_warsala	Kukareta camp	Informal	2014	Yes	male	43	none	presently_married	Farmer	islam	8	18	31000	btw_1_2	17010	738	15297	7620	Yes	No	No	Yes	Yes	No	Yes	Yes	Yes	Yes	No	No	a	a	a	n	d	sd	n	d	d	Yes
492	yobe	damaturu	kukareta_warsala	Kukareta camp	Informal	2014	Yes	male	35	none	presently_married	Farmer	islam	5_above	6	6000	btw_1_2	17010	738	15297	7620	No	No	No	No	No	No	No	No	No	No	No	No	sa	d	d	d	d	d	a	a	a	Yes
493	yobe	damaturu	maisandari_waziri_ibrahim	Huri camp	Informal	2014	Yes	female	32	sec	presently_married	Unemployed	islam	5_above	7	12000	btw_2_3	17010	738	15297	786	Yes	Yes	No	No	Yes	No	No	No	Yes	Yes	Yes	No	sa	sa	sa	a	a	a	a	a	a	Yes
494	adamawa	Fufore	Pariya	Daware camp	Formal	2014	Yes	female	19	none	never_married	Unemployed	islam	2_5	6	0	less_1	20133	716	10447	3098	No	No	No	No	Yes	No	No	No	No	No	No	No	a	a	a	a	a	a	a	a	a	Yes
495	yobe	damaturu	kukareta_warsala	Kukareta camp	Informal	2014	Yes	male	23	none	presently_married	Farmer	islam	7	10	13000	btw_1_2	17010	738	15297	7620	Yes	No	No	Yes	Yes	No	Yes	Yes	Yes	No	No	No	a	n	a	n	n	n	n	d	d	No	Fear/concern about vaccine safety and side effects
496	adamawa	Yola South	Namtari	Malkohi village camp	Informal	2015	Yes	female	28	pri	presently_married	Farmer	christianity	2_5	5	5000	less_1	20133	716	10447	3063	Yes	Yes	No	Yes	Yes	No	Yes	Yes	Yes	Yes	No	No	a	a	a	a	d	d	a	a	a	No	Related to consent/approval from husband/household head
497	yobe	damaturu	kukareta_warsala	Kukareta camp	Informal	2014	Yes	male	50	none	presently_married	Farmer	islam	7	20	20000	btw_1_2	17010	738	15297	7620	Yes	No	No	Yes	Yes	No	Yes	Yes	Yes	Yes	No	No	n	n	a	d	sd	n	d	d	n	No	Myths, misconceptions, misinformation, disbelieve
498	borno	Jere	Old Maiduguri	El-Miskin Camp	Informal	2014	Yes	female	58	pri	presently_separated	Artisan	islam	5_above	12	4500	less_1	817877	721	127244	7348	No	No	No	No	Yes	No	Yes	Yes	Yes	Yes	Yes	No	n	d	sd	n	n	n	a	n	n	No	No reason given
499	borno	Jere	Dusuman	Muna Camp	Formal	2015	Yes	male	51	none	presently_married	Farmer	islam	5_above	17	7000	btw_5_10	817877	721	127244	49931	No	No	No	No	No	No	No	No	No	No	No	No	sa	sa	sa	a	sa	sa	sa	sa	sa	No	No felt need
500	yobe	damaturu	maisandari_waziri_ibrahim	Huri camp	Informal	2014	Yes	female	45	none	presently_married	Trader/Business	islam	5_above	10	4000	btw_3_5	17010	738	15297	786	Yes	Yes	No	Yes	Yes	No	Yes	Yes	Yes	No	No	No	sa	n	sa	a	sa	sa	sa	a	sa	Yes
501	borno	Jere	Old Maiduguri	El-Miskin Camp	Informal	2014	Yes	female	42	none	presently_divorced	Farmer	islam	2_5	3	150	less_1	817877	721	127244	7348	No	Yes	No	Yes	Yes	No	Yes	Yes	No	Yes	No	No	a	sa	sa	sa	sa	sa	sa	sa	sa	No	Fear/concern about vaccine safety and side effects
502	yobe	damaturu	kukareta_warsala	Kukareta camp	Informal	2014	No	female	26	none	presently_married	Unemployed	islam	5_above	4	12000	btw_3_5	17010	738	15297	7620	No	Yes	No	No	Yes	No	Yes	Yes	No	No	Yes	No	a	a	a	sa	a	a	sa	a	a	Yes
503	yobe	gujba	gujba	Ajayari camp	Informal	2018	No	male	32	sec	presently_married	Farmer	islam	5_above	8	30000	btw_1_2	17010	738	15297	2184	No	Yes	Yes	No	No	No	No	No	Yes	Yes	Yes	No	sa	a	a	a	a	a	sa	a	a	Yes
504	borno	MMC	Shehuri North	Kawar Maila	Informal	2014	Yes	female	40	none	widowed	Unemployed	islam	5_above	5	1000	less_1	817877	721	127244	1346	Yes	No	No	Yes	Yes	No	Yes	Yes	Yes	Yes	No	No	a	a	a	a	a	a	sa	a	sa	Yes
505	yobe	damaturu	maisandari_waziri_ibrahim	Huri camp	Informal	2014	Yes	female	30	tertiary	presently_married	Unemployed	islam	5_above	5	15000	btw_3_5	17010	738	15297	786	Yes	Yes	No	No	Yes	No	Yes	No	No	Yes	Yes	No	a	a	a	a	a	a	a	a	a	Yes
506	yobe	damaturu	maisandari_waziri_ibrahim	Huri camp	Informal	2014	Yes	female	45	none	widowed	Unemployed	islam	5_above	4	20000	btw_3_5	17010	738	15297	786	Yes	Yes	No	No	Yes	Yes	No	No	Yes	Yes	Yes	No	a	a	a	a	a	a	a	a	a	Yes
507	yobe	damaturu	maisandari_waziri_ibrahim	Huri camp	Informal	2014	Yes	female	25	sec	presently_married	Unemployed	islam	1_2	10	30000	btw_3_5	17010	738	15297	786	No	Yes	No	No	No	No	No	No	Yes	Yes	Yes	No	a	a	a	n	a	a	sa	sa	a	Yes
508	yobe	gujba	gujba	Ajayari camp	Informal	2018	No	male	40	none	presently_married	Farmer	islam	5_above	6	12000	less_1	17010	738	15297	2184	No	Yes	Yes	No	No	No	No	No	No	No	No	No	a	a	a	d	d	d	a	a	sa	Yes
509	borno	Jere	Old Maiduguri	El-Miskin Camp	Informal	2014	Yes	female	22	none	never_married	Student	islam	2_5	5	1500	less_1	817877	721	127244	7348	Yes	Yes	No	No	Yes	No	No	No	No	No	No	No	sa	sa	a	a	sa	sa	a	a	a	No	No reason given
510	yobe	gujba	gujba	Ajayari camp	Informal	2018	No	male	30	none	presently_married	Farmer	islam	5_above	7	30000	less_1	17010	738	15297	2184	Yes	No	No	No	No	No	No	No	No	No	No	No	sa	sa	sa	a	a	a	a	n	n	Yes
511	yobe	gujba	gujba	Ajayari camp	Informal	2018	No	male	40	pri	presently_married	Trader/Business	islam	5_above	17	50000	btw_1_2	17010	738	15297	2184	No	Yes	No	No	Yes	No	Yes	No	Yes	Yes	Yes	No	sa	sa	sa	a	a	a	a	a	a	Yes
512	yobe	gujba	gujba	Garin Mai Mala camp	Informal	2018	No	male	50	pri	presently_married	Farmer	islam	2_5	9	25000	more_10	17010	738	15297	840	Yes	Yes	Yes	No	No	Yes	No	No	No	Yes	Yes	No	a	a	sa	a	a	a	a	a	a	Yes
513	adamawa	Yola South	Namtari	Malkohi camp	Formal	2014	Yes	female	40	none	presently_married	Farmer	islam	8	7	0	less_1	20133	716	10447	1239	Yes	Yes	No	Yes	Yes	No	Yes	Yes	No	No	No	No	a	sa	a	a	a	a	sa	sa	sa	Yes
514	adamawa	Yola South	Namtari	Malkohi camp	Formal	2014	Yes	female	30	none	widowed	Farmer	islam	1	4	0	less_1	20133	716	10447	1239	No	Yes	No	No	Yes	No	Yes	No	Yes	No	No	No	a	a	a	a	a	a	sa	a	sa	Yes
515	borno	Jere	Dusuman	Muna Camp	Formal	2015	Yes	female	45	none	widowed	Farmer	islam	5_above	5	500	btw_3_5	817877	721	127244	49931	Yes	Yes	No	No	Yes	No	No	No	No	No	No	No	sa	a	a	a	n	d	sa	n	a	Yes
516	yobe	damaturu	kukareta_warsala	Kukareta camp	Informal	2014	Yes	female	31	none	presently_married	Unemployed	islam	8	11	19000	btw_1_2	17010	738	15297	7620	Yes	Yes	No	Yes	No	No	No	Yes	Yes	Yes	No	No	a	a	a	a	n	d	n	n	n	Yes
517	yobe	damaturu	kukareta_warsala	Kukareta camp	Informal	2014	No	female	48	none	widowed	Farmer	islam	5_above	8	19000	btw_3_5	17010	738	15297	7620	Yes	Yes	No	No	Yes	No	No	No	Yes	No	No	No	a	a	a	d	d	sd	n	n	n	Yes
518	yobe	gujba	gujba	Ajayari camp	Informal	2018	No	male	48	pri	presently_married	Farmer	islam	5_above	13	35000	less_1	17010	738	15297	2184	Yes	No	No	No	Yes	No	No	No	No	Yes	No	No	sa	sa	sa	a	a	sa	a	a	a	Yes
519	borno	Bama	Shehuri	GSSSS Camp Bama	Formal	2018	Yes	female	50	none	widowed	Trader/Business	islam	2_5	10	10000	less_1	817877	721	127244	41969	Yes	No	No	Yes	Yes	No	Yes	No	Yes	Yes	No	No	a	sa	sa	sa	a	a	a	a	sa	Yes
520	yobe	gujba	gujba	Garin Mai Mala camp	Informal	2018	No	female	45	none	presently_married	Unemployed	islam	2_5	8	15000	btw_3_5	17010	738	15297	840	Yes	Yes	No	No	No	Yes	No	No	No	Yes	Yes	No	a	sa	sa	a	a	a	a	a	a	Yes
521	adamawa	Girei	Wuro dole	Chakamidari camp	Informal	2014	No	female	28	none	presently_married	Unemployed	islam	8	7	0	btw_3_5	20133	716	10447	475	Yes	Yes	No	No	No	No	No	No	Yes	No	No	No	a	sa	sa	a	a	a	sa	sa	sa	Yes
522	adamawa	Yola South	Namtari	Malkohi camp	Formal	2014	Yes	female	50	none	widowed	Farmer	islam	6	8	0	less_1	20133	716	10447	1239	No	Yes	No	No	Yes	No	Yes	Yes	No	No	No	No	a	sa	sa	a	a	a	sa	sa	a	Yes
523	adamawa	Yola South	Namtari	Malkohi camp	Formal	2014	Yes	female	45	none	presently_married	Farmer	islam	7	8	0	less_1	20133	716	10447	1239	Yes	No	No	No	Yes	No	Yes	No	No	Yes	No	No	a	a	a	a	a	a	sa	a	a	Yes
524	yobe	damaturu	kukareta_warsala	Kukareta camp	Informal	2014	No	male	32	none	presently_married	Farmer	islam	5_above	10	20000	btw_3_5	17010	738	15297	7620	Yes	Yes	No	No	Yes	No	Yes	Yes	Yes	Yes	No	No	a	sa	sa	n	n	n	n	n	n	Yes
525	adamawa	Fufore	Fufore	Wuro Kukori camp	Informal	2015	Yes	male	35	none	presently_married	Farmer	islam	5_above	3	20000	less_1	20133	716	10447	1560	Yes	Yes	No	No	Yes	No	Yes	Yes	Yes	Yes	No	No	a	a	a	a	sa	a	a	a	a	Yes
526	borno	Jere	Dusuman	Custom House Camp	Formal	2015	Yes	female	40	none	presently_married	Unemployed	islam	less_1	9	50000	less_1	817877	721	127244	3816	Yes	Yes	No	No	No	No	Yes	Yes	Yes	No	No	No	n	a	a	a	a	sa	sa	n	a	Yes
527	borno	Jere	Dusuman	Custom House Camp	Formal	2015	Yes	female	50	none	presently_married	Unemployed	islam	5_above	9	0	less_1	817877	721	127244	3816	No	No	No	No	No	No	No	No	Yes	No	No	No	n	a	a	a	sa	a	d	n	n	Yes
528	yobe	gujba	gujba	Garin Mai Mala camp	Informal	2018	No	male	40	none	presently_married	Farmer	islam	2_5	7	17000	btw_3_5	17010	738	15297	840	Yes	Yes	Yes	No	Yes	Yes	No	No	No	Yes	Yes	No	a	sa	sa	a	a	a	a	a	a	Yes
529	adamawa	Fufore	Pariya	Daware camp	Formal	2014	Yes	female	19	pri	never_married	Unemployed	islam	5_above	13	0	less_1	20133	716	10447	3098	No	Yes	No	No	Yes	No	No	No	No	No	No	No	sa	a	sa	a	a	a	a	a	a	Yes
530	adamawa	Fufore	Pariya	Daware camp	Formal	2014	Yes	female	31	none	presently_married	Unemployed	islam	5_above	6	0	less_1	20133	716	10447	3098	No	Yes	No	No	Yes	No	No	No	No	No	No	No	a	a	sa	a	a	a	a	a	a	Yes
531	yobe	damaturu	maisandari_waziri_ibrahim	Huri camp	Informal	2014	Yes	female	20	sec	presently_married	Unemployed	islam	5_above	5	15000	btw_3_5	17010	738	15297	786	Yes	Yes	No	No	No	No	No	No	Yes	Yes	Yes	No	a	a	a	a	a	a	a	a	a	Yes
532	yobe	damaturu	kukareta_warsala	Kukareta camp	Informal	2014	No	male	60	none	presently_married	Farmer	islam	5_above	17	20000	btw_3_5	17010	738	15297	7620	Yes	Yes	No	No	No	No	No	Yes	Yes	No	No	No	a	a	a	a	a	a	a	a	a	Yes
533	yobe	gujba	gujba	Garin Mai Mala camp	Informal	2018	No	male	35	sec	presently_married	Farmer	islam	2_5	8	20000	more_10	17010	738	15297	840	No	Yes	No	No	No	Yes	No	No	Yes	Yes	Yes	No	a	a	a	a	a	a	a	sa	sa	Yes
534	yobe	gujba	gujba	Garin Mai Mala camp	Informal	2018	No	male	35	none	presently_married	Farmer	islam	2_5	11	8000	more_10	17010	738	15297	840	Yes	Yes	No	No	Yes	No	No	No	Yes	Yes	Yes	No	a	a	a	a	a	a	a	a	a	Yes
535	yobe	gujba	gujba	Garin Mai Mala camp	Informal	2018	No	male	38	none	presently_married	Farmer	islam	2_5	4	30000	btw_3_5	17010	738	15297	840	Yes	Yes	No	No	No	Yes	No	No	No	Yes	Yes	No	a	a	a	a	a	a	a	a	a	Yes
536	adamawa	Yola South	Namtari	Malkohi camp	Formal	2014	Yes	male	24	none	presently_married	Farmer	islam	5	4	0	less_1	20133	716	10447	1239	No	Yes	No	Yes	Yes	No	Yes	No	No	No	No	No	a	a	a	a	a	a	a	a	a	Yes
537	adamawa	Fufore	Fufore	Wuro Kukori camp	Informal	2015	Yes	female	30	none	presently_married	Trader/Business	islam	5_above	8	2000	less_1	20133	716	10447	1560	No	Yes	No	No	No	No	No	No	No	No	No	No	a	a	a	a	a	a	a	a	a	Yes
538	adamawa	Yola South	Namtari	Malkohi camp	Formal	2014	Yes	female	19	pri	never_married	Student	christianity	2	13	0	less_1	20133	716	10447	1239	Yes	Yes	No	Yes	Yes	No	Yes	No	No	Yes	Yes	Yes	a	a	a	a	a	a	a	a	a	Yes
539	adamawa	Yola South	Namtari	Malkohi camp	Formal	2014	Yes	female	20	none	presently_divorced	Farmer	islam	4	6	0	less_1	20133	716	10447	1239	Yes	Yes	No	Yes	Yes	No	Yes	Yes	No	Yes	No	No	a	a	a	a	a	a	sa	a	a	Yes
540	borno	Bama	Shehuri	GSSSS Camp Bama	Formal	2018	Yes	female	30	none	presently_married	Trader/Business	islam	2_5	8	3000	less_1	817877	721	127244	41969	Yes	Yes	No	No	Yes	No	Yes	Yes	No	No	No	No	n	n	n	a	a	a	a	a	a	No	Myths, misconceptions, misinformation, disbelieve
541	yobe	gujba	gujba	Ajayari camp	Informal	2018	No	male	55	none	presently_married	Farmer	islam	5_above	12	3000	less_1	17010	738	15297	2184	No	Yes	No	No	No	No	No	No	Yes	No	No	No	sa	sa	sa	n	n	a	sa	sa	a	Yes
542	yobe	damaturu	kukareta_warsala	Kukareta camp	Informal	2014	Yes	male	30	none	presently_married	Unemployed	islam	5_above	30	20000	less_1	17010	738	15297	7620	No	No	No	No	No	No	No	No	No	No	No	No	sa	a	sa	n	n	n	a	a	a	Yes
543	adamawa	Yola South	Namtari	Malkohi village camp	Informal	2015	Yes	female	25	none	presently_married	Artisan	islam	5_above	4	5000	less_1	20133	716	10447	3063	Yes	Yes	No	No	Yes	No	No	No	No	No	No	No	a	a	sa	d	d	a	a	a	sa	Yes
544	adamawa	Yola South	Namtari	Malkohi village camp	Informal	2015	Yes	female	18	pri	never_married	Farmer	christianity	1_2	4	20000	less_1	20133	716	10447	3063	Yes	No	No	Yes	Yes	No	Yes	Yes	Yes	No	Yes	No	a	a	a	sd	sd	sd	n	n	d	Yes
545	yobe	damaturu	kukareta_warsala	Kukareta camp	Informal	2014	No	male	45	none	presently_married	Farmer	islam	5_above	11	30000	btw_3_5	17010	738	15297	7620	Yes	No	No	No	Yes	No	Yes	No	No	No	Yes	No	sa	a	a	a	sa	a	n	n	d	Yes
546	adamawa	Yola South	Namtari	Malkohi camp	Formal	2014	Yes	female	30	none	presently_married	Farmer	islam	6	7	0	less_1	20133	716	10447	1239	Yes	Yes	No	Yes	Yes	No	Yes	No	Yes	Yes	No	No	a	a	a	a	a	sa	a	a	a	Yes
547	adamawa	Yola South	Namtari	Malkohi village camp	Informal	2015	Yes	female	25	none	presently_divorced	Farmer	islam	6	5	0	btw_1_2	20133	716	10447	3063	Yes	Yes	No	No	Yes	No	No	No	No	Yes	Yes	No	sa	sa	sa	a	a	a	a	a	a	Yes
548	adamawa	Yola South	Namtari	Malkohi village camp	Informal	2015	Yes	female	25	pri	presently_married	Unemployed	islam	3	6	0	btw_1_2	20133	716	10447	3063	No	Yes	No	Yes	Yes	No	Yes	No	Yes	Yes	No	No	sa	sa	a	a	a	a	a	a	a	Yes
549	borno	Bama	Shehuri	GSSSS Camp Bama	Formal	2018	Yes	female	35	none	presently_married	Unemployed	islam	2_5	6	1000	less_1	817877	721	127244	41969	Yes	Yes	Yes	No	Yes	No	No	No	No	Yes	No	No	n	a	sa	a	a	a	n	n	n	Yes
550	adamawa	Yola South	Namtari	Malkohi camp	Formal	2014	Yes	female	37	none	widowed	Farmer	islam	8	5	0	less_1	20133	716	10447	1239	No	Yes	No	No	Yes	No	Yes	No	No	Yes	Yes	Yes	a	a	a	a	a	a	a	a	a	Yes
551	adamawa	Fufore	Pariya	Daware camp	Formal	2014	Yes	female	45	none	presently_married	Farmer	islam	5_above	5	0	less_1	20133	716	10447	3098	No	No	No	No	No	No	No	Yes	No	Yes	No	No	n	a	a	a	a	a	a	a	a	Yes
552	adamawa	Yola South	Namtari	Malkohi village camp	Informal	2015	Yes	female	20	none	presently_married	Unemployed	islam	1	5	0	btw_1_2	20133	716	10447	3063	Yes	No	No	No	Yes	No	No	No	No	No	No	Yes	a	a	sd	a	a	a	a	a	a	Yes
553	yobe	damaturu	kukareta_warsala	Kukareta camp	Informal	2014	Yes	male	46	none	presently_married	Farmer	islam	7	6	25000	btw_1_2	17010	738	15297	7620	Yes	Yes	No	Yes	Yes	No	Yes	Yes	Yes	No	No	No	a	a	sa	a	a	d	a	a	a	Yes
554	adamawa	Yola South	Namtari	Malkohi camp	Formal	2014	Yes	female	55	none	presently_married	Unemployed	islam	7	5	0	less_1	20133	716	10447	1239	Yes	Yes	No	Yes	Yes	No	Yes	Yes	Yes	No	No	No	a	sa	sa	sa	a	a	a	a	a	Yes
555	adamawa	Yola South	Namtari	Malkohi camp	Formal	2014	Yes	female	50	none	widowed	Farmer	islam	7	3	0	less_1	20133	716	10447	1239	Yes	Yes	No	No	Yes	No	Yes	No	No	Yes	Yes	No	sa	a	sa	sa	a	a	a	a	a	Yes
556	adamawa	Fufore	Pariya	Daware camp	Formal	2014	Yes	female	19	none	presently_married	Unemployed	islam	2_5	3	0	less_1	20133	716	10447	3098	No	No	No	No	No	No	No	No	No	No	No	No	a	a	sa	sa	a	a	a	a	a	Yes
557	adamawa	Fufore	Fufore	Wuro Kukori camp	Informal	2015	Yes	female	22	none	presently_married	Unemployed	christianity	2_5	4	0	less_1	20133	716	10447	1560	No	No	No	No	No	No	No	No	No	No	No	No	a	a	sa	a	sa	a	a	a	a	Yes
558	adamawa	Yola South	Namtari	Malkohi camp	Formal	2014	Yes	female	35	none	presently_separated	Farmer	islam	7	5	0	less_1	20133	716	10447	1239	Yes	Yes	No	Yes	Yes	No	Yes	Yes	Yes	No	No	No	a	a	sa	a	a	sa	a	a	a	Yes
559	adamawa	Yola South	Namtari	Malkohi camp	Formal	2014	Yes	female	40	none	presently_married	Farmer	islam	4	11	0	less_1	20133	716	10447	1239	No	Yes	No	Yes	Yes	No	Yes	Yes	Yes	Yes	No	No	a	sa	sa	a	a	a	a	a	a	Yes
560	yobe	gujba	gujba	Garin Mai Mala camp	Informal	2018	No	male	48	tertiary	presently_married	Farmer	islam	2_5	21	25000	more_10	17010	738	15297	840	Yes	No	No	No	Yes	No	No	No	Yes	Yes	Yes	No	a	sa	a	a	a	a	a	a	a	Yes
561	yobe	damaturu	maisandari_waziri_ibrahim	Huri camp	Informal	2014	Yes	female	21	none	presently_married	Unemployed	islam	5_above	4	6000	btw_3_5	17010	738	15297	786	Yes	Yes	No	No	No	No	No	No	No	Yes	Yes	No	a	a	a	a	a	a	a	a	a	Yes
562	yobe	damaturu	maisandari_waziri_ibrahim	Huri camp	Informal	2014	Yes	female	18	sec	never_married	Unemployed	islam	5_above	10	35000	btw_3_5	17010	738	15297	786	Yes	Yes	No	No	Yes	No	No	No	Yes	Yes	No	No	a	a	a	a	a	a	a	a	a	Yes
563	yobe	damaturu	maisandari_waziri_ibrahim	Huri camp	Informal	2014	Yes	male	40	none	presently_married	Others	islam	5_above	5	30000	less_1	17010	738	15297	786	Yes	Yes	No	No	Yes	Yes	Yes	No	Yes	Yes	No	No	a	a	a	a	a	a	a	a	a	Yes
564	yobe	gujba	gujba	Ajayari camp	Informal	2018	No	male	37	none	presently_married	Farmer	islam	5_above	11	25000	less_1	17010	738	15297	2184	Yes	Yes	No	Yes	Yes	No	Yes	Yes	Yes	Yes	No	No	a	a	a	a	a	a	a	a	a	Yes
565	borno	MMC	Shehuri North	Kawar Maila	Informal	2014	Yes	female	30	none	presently_married	Trader/Business	islam	5_above	9	6000	less_1	817877	721	127244	1346	Yes	Yes	No	Yes	Yes	No	Yes	Yes	Yes	Yes	Yes	No	a	a	a	a	a	a	a	a	a	Yes
566	borno	MMC	Shehuri North	Kawar Maila	Informal	2014	Yes	female	30	sec	presently_married	Trader/Business	islam	2_5	5	4000	less_1	817877	721	127244	1346	Yes	Yes	No	Yes	Yes	No	Yes	Yes	Yes	Yes	Yes	No	a	a	a	a	a	a	a	a	a	Yes
567	adamawa	Yola South	Namtari	Malkohi village camp	Informal	2015	Yes	female	35	none	presently_married	Farmer	islam	6	5	0	btw_1_2	20133	716	10447	3063	No	Yes	No	No	Yes	No	Yes	No	No	No	No	No	a	a	a	a	a	a	a	a	a	Yes
568	adamawa	Yola South	Namtari	Malkohi village camp	Informal	2015	Yes	female	50	none	presently_married	Farmer	islam	1	3	0	btw_1_2	20133	716	10447	3063	Yes	Yes	No	No	Yes	No	Yes	No	No	Yes	No	No	a	a	a	a	a	a	a	a	a	Yes
569	adamawa	Fufore	Fufore	Wuro Kukori camp	Informal	2015	Yes	female	40	none	presently_married	Unemployed	islam	5_above	16	0	less_1	20133	716	10447	1560	Yes	Yes	No	No	Yes	No	Yes	Yes	Yes	Yes	No	No	a	a	a	a	a	a	a	a	a	No	Fear/concern about vaccine safety and side effects
570	adamawa	Fufore	Fufore	Wuro Kukori camp	Informal	2015	Yes	female	51	none	widowed	Farmer	islam	5_above	3	0	less_1	20133	716	10447	1560	No	No	No	No	No	No	No	No	No	No	No	No	a	a	a	a	a	a	a	a	a	No	Myths, misconceptions, misinformation, disbelieve
571	adamawa	Yola South	Namtari	Malkohi camp	Formal	2014	Yes	female	40	none	presently_married	Farmer	islam	8	7	0	less_1	20133	716	10447	1239	No	Yes	No	No	Yes	No	Yes	Yes	Yes	Yes	No	No	a	a	a	a	a	a	a	a	a	Yes
572	adamawa	Yola South	Namtari	Malkohi camp	Formal	2014	Yes	female	30	none	presently_married	Farmer	islam	8	6	0	less_1	20133	716	10447	1239	Yes	Yes	No	Yes	Yes	No	Yes	No	Yes	Yes	Yes	No	a	a	a	a	a	a	a	a	a	Yes
573	yobe	gujba	gujba	Garin Mai Mala camp	Informal	2018	No	male	65	pri	presently_married	Farmer	islam	2_5	12	8	more_10	17010	738	15297	840	No	Yes	No	No	Yes	No	No	No	Yes	Yes	Yes	No	a	a	a	a	n	a	a	a	a	Yes
574	yobe	damaturu	maisandari_waziri_ibrahim	Huri camp	Informal	2014	Yes	female	40	none	presently_married	Unemployed	islam	5_above	6	5000	btw_2_3	17010	738	15297	786	Yes	Yes	No	No	No	Yes	No	No	Yes	Yes	Yes	No	a	a	a	d	a	a	a	a	a	Yes
575	borno	Jere	Old Maiduguri	El-Miskin Camp	Informal	2014	Yes	female	23	none	presently_married	Unemployed	islam	2_5	3	4500	less_1	817877	721	127244	7348	No	Yes	No	Yes	Yes	No	No	No	No	No	No	No	a	sd	a	n	n	n	a	a	a	No	No reason given
576	borno	Jere	Dusuman	Muna Camp	Formal	2015	Yes	female	40	none	presently_divorced	Unemployed	islam	2_5	7	3000	btw_3_5	817877	721	127244	49931	Yes	Yes	No	No	Yes	No	No	No	No	No	No	No	sa	a	a	n	d	n	a	sa	sa	Yes
577	yobe	damaturu	kukareta_warsala	Kukareta camp	Informal	2014	No	female	34	none	presently_married	Unemployed	islam	5_above	10	21000	btw_3_5	17010	738	15297	7620	Yes	Yes	No	No	Yes	No	Yes	Yes	Yes	Yes	No	No	a	a	sa	n	d	d	n	d	n	Yes
578	yobe	damaturu	kukareta_warsala	Kukareta camp	Informal	2014	Yes	male	36	none	presently_married	Unemployed	islam	less_1	5	15000	less_1	17010	738	15297	7620	Yes	No	No	No	Yes	No	No	No	No	Yes	No	No	a	a	sa	a	a	sa	a	a	a	Yes
579	borno	Jere	Dusuman	Muna Camp	Formal	2015	Yes	female	38	none	presently_married	Unemployed	islam	5_above	3	3000	btw_1_2	817877	721	127244	49931	Yes	Yes	No	Yes	Yes	No	No	No	No	No	No	No	sa	sa	a	a	a	a	a	a	a	Yes
580	yobe	damaturu	kukareta_warsala	Kukareta camp	Informal	2014	Yes	female	35	none	presently_married	Unemployed	islam	5_above	6	20000	less_1	17010	738	15297	7620	Yes	Yes	No	No	No	No	No	Yes	Yes	No	Yes	No	a	sa	a	a	a	a	d	d	d	Yes
581	adamawa	Girei	Wuro dole	Chakamidari camp	Informal	2014	No	female	60	none	presently_married	Trader/Business	islam	5_above	4	0	btw_5_10	20133	716	10447	475	Yes	Yes	No	No	No	No	Yes	No	No	No	No	No	a	a	a	a	n	a	a	a	a	Yes
582	borno	Bama	Shehuri	GSSSS Camp Bama	Formal	2018	Yes	female	30	none	presently_married	Others	islam	2_5	4	4000	less_1	817877	721	127244	41969	Yes	Yes	No	Yes	Yes	No	Yes	No	No	No	No	No	n	n	n	n	n	n	n	n	n	Yes
583	yobe	damaturu	kukareta_warsala	Kukareta camp	Informal	2014	Yes	male	53	pri	presently_married	Farmer	islam	5_above	18	30000	less_1	17010	738	15297	7620	No	No	No	No	No	No	Yes	No	No	Yes	Yes	No	a	a	a	d	d	d	n	n	d	Yes
584	yobe	damaturu	kukareta_warsala	Kukareta camp	Informal	2014	No	female	33	none	presently_married	Unemployed	islam	5_above	9	19000	btw_3_5	17010	738	15297	7620	Yes	Yes	No	No	Yes	No	No	Yes	Yes	Yes	No	No	a	a	sa	a	sa	a	a	n	n	Yes
585	yobe	damaturu	kukareta_warsala	Kukareta camp	Informal	2014	Yes	male	44	none	presently_married	Farmer	islam	5_above	9	41000	less_1	17010	738	15297	7620	No	No	No	No	No	No	No	No	Yes	No	Yes	No	a	a	a	a	a	a	d	d	d	Yes
586	adamawa	Yola South	Namtari	Malkohi camp	Formal	2014	Yes	male	18	pri	never_married	Unemployed	islam	5_above	5	2000	less_1	20133	716	10447	1239	No	No	No	No	No	No	Yes	No	No	No	No	No	a	a	a	a	a	a	a	a	a	Yes
587	borno	Jere	Old Maiduguri	El-Miskin Camp	Informal	2014	Yes	female	67	none	presently_separated	Unemployed	islam	less_1	1	0	less_1	817877	721	127244	7348	No	No	No	No	No	No	No	No	No	No	No	No	sd	sd	sd	sd	sd	sd	n	d	d	Yes
588	yobe	damaturu	kukareta_warsala	Kukareta camp	Informal	2014	Yes	female	30	none	presently_married	Unemployed	islam	5_above	4	15000	less_1	17010	738	15297	7620	No	No	No	No	No	No	No	No	No	No	No	No	a	a	a	a	a	a	n	n	n	No	No reason given
589	yobe	damaturu	kukareta_warsala	Kukareta camp	Informal	2014	Yes	female	29	none	presently_married	Unemployed	islam	1_2	4	20000	less_1	17010	738	15297	7620	Yes	No	No	No	Yes	No	No	Yes	No	Yes	No	No	a	a	n	a	a	a	n	a	d	Yes
590	yobe	damaturu	kukareta_warsala	Kukareta camp	Informal	2014	No	male	48	none	presently_married	Unemployed	islam	5_above	12	10000	btw_3_5	17010	738	15297	7620	Yes	Yes	No	No	Yes	No	Yes	No	Yes	Yes	No	No	a	a	a	n	a	a	a	n	n	Yes
591	adamawa	Fufore	Fufore	Wuro Kukori camp	Informal	2015	Yes	male	30	pri	presently_married	Farmer	islam	5_above	4	10000	less_1	20133	716	10447	1560	Yes	Yes	No	No	Yes	No	Yes	Yes	Yes	Yes	No	No	a	a	a	a	a	a	a	a	a	Yes
592	borno	Jere	Old Maiduguri	El-Miskin Camp	Informal	2014	Yes	female	50	none	presently_married	Unemployed	islam	less_1	5	2000	less_1	817877	721	127244	7348	No	No	No	No	No	No	Yes	Yes	Yes	Yes	No	No	sd	sd	sd	sd	sd	sd	d	d	d	No	No reason given
593	yobe	damaturu	maisandari_waziri_ibrahim	Huri camp	Informal	2014	Yes	female	40	tertiary	presently_married	Others	islam	5_above	27	30000	btw_2_3	17010	738	15297	786	Yes	Yes	No	Yes	Yes	No	Yes	Yes	Yes	Yes	Yes	Yes	sa	sa	sa	sa	sa	sa	sa	sa	sa	Yes
594	adamawa	Yola South	Namtari	Malkohi village camp	Informal	2015	Yes	female	30	none	presently_married	Unemployed	islam	2	8	0	btw_1_2	20133	716	10447	3063	No	No	No	Yes	Yes	No	Yes	No	Yes	No	Yes	No	sa	sa	sa	a	a	a	sa	sa	sa	Yes
595	borno	Jere	Dusuman	Custom House Camp	Formal	2015	Yes	male	30	none	never_married	Farmer	islam	5_above	1	10000	less_1	817877	721	127244	3816	Yes	Yes	No	Yes	Yes	No	Yes	Yes	Yes	Yes	No	No	a	a	a	a	a	a	sa	sa	sa	Yes
596	yobe	damaturu	kukareta_warsala	Kukareta camp	Informal	2014	No	male	37	none	presently_married	Farmer	islam	5_above	11	20000	btw_3_5	17010	738	15297	7620	Yes	Yes	No	Yes	Yes	No	Yes	Yes	Yes	Yes	No	No	a	a	a	a	a	a	a	a	a	Yes
597	adamawa	Yola South	Namtari	Malkohi village camp	Informal	2015	Yes	male	48	pri	presently_married	Farmer	islam	8	8	0	btw_1_2	20133	716	10447	3063	Yes	Yes	No	No	Yes	No	Yes	Yes	Yes	Yes	No	No	sa	a	sa	sa	a	a	sa	sa	sa	Yes
598	adamawa	Yola South	Namtari	Malkohi village camp	Informal	2015	Yes	female	20	none	presently_married	Farmer	islam	7	8	0	btw_1_2	20133	716	10447	3063	No	Yes	No	Yes	Yes	No	Yes	No	No	No	No	No	a	sa	sa	a	a	sa	sa	sa	sa	Yes
599	borno	Jere	Dusuman	Custom House Camp	Formal	2015	Yes	female	30	none	presently_married	Unemployed	islam	5_above	8	20000	less_1	817877	721	127244	3816	Yes	Yes	No	Yes	No	No	No	No	Yes	Yes	No	No	sa	a	n	a	sa	a	a	a	a	Yes
600	borno	Konduga	Auno	Gubio Road Camp	Formal	2015	Yes	female	40	none	presently_married	Unemployed	islam	5_above	12	15000	btw_1_2	817877	721	127244	22834	Yes	Yes	No	No	No	No	Yes	Yes	Yes	No	No	No	a	a	a	a	a	a	sa	sa	a	Yes
601	borno	Jere	Old Maiduguri	El-Miskin Camp	Informal	2014	Yes	female	20	none	presently_married	Unemployed	islam	less_1	6	10000	less_1	817877	721	127244	7348	No	No	No	Yes	Yes	No	Yes	No	Yes	Yes	Yes	No	sa	a	a	sa	sa	sa	a	a	a	Yes
602	yobe	damaturu	maisandari_waziri_ibrahim	Huri camp	Informal	2014	Yes	female	33	none	presently_married	Unemployed	islam	5_above	7	20000	btw_2_3	17010	738	15297	786	Yes	Yes	No	Yes	Yes	No	No	No	No	Yes	Yes	No	sa	a	sa	a	sa	sa	sa	sa	sa	Yes
603	adamawa	Yola South	Namtari	Malkohi village camp	Informal	2015	Yes	female	37	pri	presently_married	Trader/Business	islam	1_2	10	2000	less_1	20133	716	10447	3063	No	Yes	No	No	Yes	No	Yes	Yes	No	No	No	No	sa	sa	a	sa	a	a	sa	a	a	Yes
604	adamawa	Girei	Wuro dole	Chakamidari camp	Informal	2014	No	female	31	pri	presently_divorced	Trader/Business	islam	5_above	4	20000	btw_3_5	20133	716	10447	475	Yes	Yes	No	No	Yes	No	Yes	No	No	Yes	Yes	No	sa	a	sa	a	a	sa	sa	sa	a	Yes
605	yobe	damaturu	kukareta_warsala	Kukareta camp	Informal	2014	No	male	50	none	presently_married	Farmer	islam	5_above	10	20000	btw_3_5	17010	738	15297	7620	No	No	No	Yes	Yes	No	No	No	No	No	No	No	a	a	sa	sa	a	a	a	a	a	Yes
606	yobe	damaturu	maisandari_waziri_ibrahim	Huri camp	Informal	2014	Yes	male	65	none	presently_married	Unemployed	islam	2_5	7	30000	btw_1_2	17010	738	15297	786	Yes	Yes	No	No	Yes	No	No	Yes	Yes	Yes	No	No	sa	sa	sa	a	a	a	n	n	n	Yes
607	adamawa	Yola South	Namtari	Malkohi village camp	Informal	2015	Yes	female	25	none	presently_divorced	Unemployed	islam	less_1	3	2000	less_1	20133	716	10447	3063	Yes	Yes	No	No	Yes	No	Yes	Yes	No	Yes	No	No	a	a	a	sa	d	a	sa	a	a	Yes
608	yobe	gujba	gujba	Ajayari camp	Informal	2018	No	male	48	none	presently_married	Farmer	islam	5_above	13	30000	btw_1_2	17010	738	15297	2184	Yes	No	No	No	No	No	Yes	No	Yes	No	No	No	sa	sa	sa	a	d	a	a	a	a	Yes
609	yobe	gujba	gujba	Garin Mai Mala camp	Informal	2018	No	male	25	none	never_married	Farmer	islam	2_5	20	30000	more_10	17010	738	15297	840	No	Yes	No	No	No	No	No	No	Yes	Yes	Yes	No	a	a	a	sa	a	sa	a	a	a	Yes
610	yobe	damaturu	maisandari_waziri_ibrahim	Huri camp	Informal	2014	Yes	male	39	pri	presently_married	Others	islam	2_5	7	20000	btw_2_3	17010	738	15297	786	Yes	Yes	Yes	Yes	No	No	No	No	No	Yes	Yes	No	sa	sa	sa	a	a	a	sa	a	a	Yes
611	adamawa	Girei	Wuro dole	Chakamidari camp	Informal	2014	No	female	55	none	presently_married	Trader/Business	islam	5_above	8	0	btw_3_5	20133	716	10447	475	Yes	Yes	No	No	No	No	Yes	No	No	Yes	No	No	a	sa	a	a	a	a	a	a	a	Yes
612	adamawa	Fufore	Pariya	Daware camp	Formal	2014	Yes	female	18	sec	never_married	Student	islam	5_above	4	0	less_1	20133	716	10447	3098	Yes	No	Yes	No	Yes	No	No	No	No	No	No	No	a	a	sa	a	a	a	sa	a	sa	Yes
613	borno	Jere	Old Maiduguri	El-Miskin Camp	Informal	2014	Yes	female	35	none	presently_married	Unemployed	islam	5_above	6	0	less_1	817877	721	127244	7348	Yes	Yes	No	Yes	Yes	No	No	No	No	No	No	No	a	a	a	a	a	a	n	a	a	No	Myths, misconceptions, misinformation, disbelieve
614	borno	Jere	Dusuman	Custom House Camp	Formal	2015	Yes	male	65	none	presently_married	Farmer	islam	1_2	5	20000	less_1	817877	721	127244	3816	Yes	Yes	No	Yes	Yes	No	Yes	No	Yes	Yes	No	No	n	a	a	n	d	d	d	n	n	No	Myths, misconceptions, misinformation, disbelieve
615	yobe	gujba	gujba	Ajayari camp	Informal	2018	No	male	45	none	presently_married	Farmer	islam	2_5	11	15000	less_1	17010	738	15297	2184	Yes	Yes	Yes	No	Yes	Yes	No	Yes	No	Yes	Yes	No	sa	sa	sa	d	sd	d	a	a	a	Yes
616	borno	Jere	Old Maiduguri	El-Miskin Camp	Informal	2014	Yes	female	30	pri	presently_married	Trader/Business	islam	less_1	6	3000	less_1	817877	721	127244	7348	No	Yes	No	No	No	No	Yes	No	Yes	Yes	Yes	No	sa	sa	sa	sa	sa	n	n	a	a	No	No reason given
617	adamawa	Yola South	Namtari	Malkohi village camp	Informal	2015	Yes	female	20	pri	presently_married	Unemployed	islam	3	3	0	btw_1_2	20133	716	10447	3063	Yes	Yes	No	No	Yes	No	Yes	No	No	Yes	No	No	a	sa	sa	a	sa	a	sa	a	a	Yes
618	adamawa	Yola South	Namtari	Malkohi village camp	Informal	2015	Yes	female	19	none	never_married	Artisan	islam	8	2	0	btw_1_2	20133	716	10447	3063	No	Yes	No	No	Yes	No	Yes	No	Yes	Yes	No	No	a	a	a	sa	a	a	sa	a	a	Yes
619	yobe	damaturu	maisandari_waziri_ibrahim	Huri camp	Informal	2014	Yes	female	35	none	presently_married	Unemployed	islam	5_above	8	15000	btw_2_3	17010	738	15297	786	Yes	Yes	No	No	No	Yes	No	No	No	Yes	Yes	No	sa	sa	sa	a	a	a	sa	sa	sa	Yes
620	yobe	damaturu	maisandari_waziri_ibrahim	Huri camp	Informal	2014	Yes	female	27	sec	presently_married	Unemployed	islam	2_5	7	20000	btw_3_5	17010	738	15297	786	Yes	Yes	No	Yes	Yes	No	No	No	Yes	Yes	Yes	No	a	a	sa	a	a	a	a	a	a	No	Myths, misconceptions, misinformation, disbelieve
621	adamawa	Yola South	Namtari	Malkohi camp	Formal	2014	Yes	female	40	none	presently_separated	Farmer	islam	8	3	0	less_1	20133	716	10447	1239	No	Yes	No	Yes	Yes	No	Yes	Yes	Yes	No	No	No	sa	a	a	a	a	a	sa	a	a	Yes
622	yobe	damaturu	maisandari_waziri_ibrahim	Huri camp	Informal	2014	Yes	female	22	sec	presently_married	Others	islam	5_above	5	8000	btw_3_5	17010	738	15297	786	Yes	Yes	No	No	Yes	Yes	No	No	Yes	Yes	Yes	No	a	a	a	a	a	a	a	a	a	Yes
623	adamawa	Girei	Wuro dole	Chakamidari camp	Informal	2014	No	male	18	sec	never_married	Artisan	islam	1	6	6000	btw_3_5	20133	716	10447	475	No	Yes	No	No	Yes	No	No	No	No	No	No	No	sa	a	sa	a	a	sd	a	a	a	Yes
624	borno	Jere	Dusuman	Custom House Camp	Formal	2015	Yes	female	50	none	widowed	Unemployed	islam	less_1	2	30000	less_1	817877	721	127244	3816	No	No	No	No	Yes	No	Yes	No	No	No	No	No	sa	a	a	sd	d	d	a	a	a	Yes
625	borno	Jere	Old Maiduguri	El-Miskin Camp	Informal	2014	Yes	female	25	none	never_married	Farmer	islam	2_5	5	4500	less_1	817877	721	127244	7348	No	No	No	No	Yes	No	Yes	No	Yes	No	No	No	a	a	sa	sa	a	sa	a	a	a	No	No reason given
626	adamawa	Fufore	Pariya	Daware camp	Formal	2014	Yes	female	24	sec	presently_married	Trader/Business	islam	5_above	4	2000	less_1	20133	716	10447	3098	Yes	Yes	No	No	Yes	No	No	No	No	No	No	No	a	sa	a	sa	a	a	sa	a	a	Yes
627	yobe	damaturu	maisandari_waziri_ibrahim	Huri camp	Informal	2014	Yes	female	38	none	presently_married	Farmer	islam	5_above	10	18000	btw_2_3	17010	738	15297	786	Yes	Yes	No	Yes	No	No	No	No	No	Yes	Yes	No	sa	sa	sa	a	a	a	a	a	a	Yes
628	yobe	damaturu	kukareta_warsala	Kukareta camp	Informal	2014	No	female	40	none	presently_married	Trader/Business	islam	5_above	10	35000	btw_3_5	17010	738	15297	7620	No	Yes	No	No	Yes	No	No	No	No	Yes	Yes	No	sa	sa	a	sa	n	a	a	a	n	No	Myths, misconceptions, misinformation, disbelieve
629	adamawa	Girei	Wuro dole	Chakamidari camp	Informal	2014	No	male	49	pri	presently_married	Farmer	christianity	8	6	0	btw_3_5	20133	716	10447	475	Yes	Yes	No	No	Yes	No	No	No	No	Yes	Yes	No	sa	sa	a	a	a	a	sa	sa	sa	Yes
630	adamawa	Yola South	Namtari	Malkohi village camp	Informal	2015	Yes	female	18	none	presently_married	Farmer	islam	7	2	0	btw_1_2	20133	716	10447	3063	Yes	Yes	No	No	Yes	No	Yes	No	No	No	No	No	a	a	sa	a	a	a	a	a	a	Yes
631	yobe	gujba	gujba	Ajayari camp	Informal	2018	No	male	21	none	presently_married	Farmer	islam	5_above	8	15000	less_1	17010	738	15297	2184	No	Yes	No	No	Yes	No	No	No	Yes	Yes	No	No	a	a	a	a	a	a	a	a	a	Yes
632	borno	MMC	Shehuri North	Kawar Maila	Informal	2014	Yes	female	50	none	widowed	Trader/Business	islam	5_above	7	2000	less_1	817877	721	127244	1346	Yes	Yes	No	Yes	Yes	No	Yes	Yes	Yes	Yes	Yes	No	a	a	a	a	a	a	a	a	a	Yes
633	adamawa	Yola South	Namtari	Malkohi village camp	Informal	2015	Yes	female	20	none	presently_married	Unemployed	islam	3	3	0	btw_1_2	20133	716	10447	3063	No	Yes	No	No	Yes	No	Yes	No	No	Yes	No	No	a	a	a	a	a	a	sa	sa	sa	Yes
634	adamawa	Fufore	Fufore	Wuro Kukori camp	Informal	2015	Yes	male	19	sec	never_married	Student	islam	5_above	12	0	less_1	20133	716	10447	1560	No	Yes	No	No	Yes	No	Yes	Yes	Yes	Yes	No	No	a	a	a	a	a	a	a	a	a	No	Myths, misconceptions, misinformation, disbelieve
635	borno	Jere	Dusuman	Custom House Camp	Formal	2015	Yes	female	25	none	presently_married	Unemployed	islam	less_1	3	8000	less_1	817877	721	127244	3816	Yes	Yes	No	No	Yes	No	Yes	No	No	No	No	No	n	n	sa	a	a	a	a	a	sa	Yes
636	yobe	damaturu	maisandari_waziri_ibrahim	Huri camp	Informal	2014	Yes	female	50	none	presently_married	Unemployed	islam	5_above	8	30000	btw_3_5	17010	738	15297	786	No	Yes	No	No	Yes	No	No	No	Yes	Yes	No	No	a	a	sa	a	n	a	a	a	a	Yes
637	borno	MMC	Shehuri North	Kawar Maila	Informal	2014	Yes	female	27	none	presently_married	Trader/Business	islam	5_above	6	7000	less_1	817877	721	127244	1346	Yes	Yes	No	Yes	Yes	No	Yes	Yes	Yes	Yes	Yes	No	sa	sa	sa	d	a	a	a	a	a	Yes
638	yobe	damaturu	maisandari_waziri_ibrahim	Huri camp	Informal	2014	Yes	female	50	none	presently_married	Unemployed	islam	2_5	13	30000	btw_3_5	17010	738	15297	786	Yes	Yes	No	No	No	No	No	No	No	Yes	Yes	No	a	a	a	a	d	a	a	a	a	Yes
639	borno	MMC	Shehuri North	Kawar Maila	Informal	2014	Yes	female	30	none	presently_married	Trader/Business	islam	5_above	3	5	less_1	817877	721	127244	1346	Yes	No	No	No	No	No	No	No	No	No	No	No	a	sa	sa	sa	d	d	a	a	a	Yes
640	borno	Konduga	Auno	Gubio Road Camp	Formal	2015	Yes	female	62	none	widowed	Trader/Business	islam	5_above	7	4000	less_1	817877	721	127244	22834	Yes	Yes	No	No	Yes	No	No	No	No	No	No	No	a	a	a	n	n	n	a	a	a	Yes
641	adamawa	Yola South	Namtari	Malkohi village camp	Informal	2015	Yes	female	20	pri	never_married	Unemployed	islam	2_5	6	7	less_1	20133	716	10447	3063	Yes	Yes	No	Yes	Yes	No	Yes	No	No	Yes	No	No	sa	sa	a	d	d	d	a	a	a	Yes
642	borno	Jere	Dusuman	Custom House Camp	Formal	2015	Yes	female	25	none	presently_married	Unemployed	islam	1_2	5	0	less_1	817877	721	127244	3816	No	Yes	No	Yes	No	No	No	No	Yes	Yes	No	No	a	a	a	d	d	d	a	a	a	Yes
643	yobe	damaturu	kukareta_warsala	Kukareta camp	Informal	2014	Yes	female	38	none	presently_married	Unemployed	islam	7	11	18000	btw_1_2	17010	738	15297	7620	Yes	No	No	Yes	Yes	No	Yes	Yes	Yes	Yes	Yes	No	a	a	a	d	sd	sd	a	sa	a	Yes
644	yobe	damaturu	kukareta_warsala	Kukareta camp	Informal	2014	Yes	female	23	pri	never_married	Unemployed	islam	5_above	4	8000	less_1	17010	738	15297	7620	No	Yes	No	Yes	No	No	No	No	Yes	Yes	No	No	sa	sa	sa	sd	sd	sd	a	a	a	No	No felt need
645	yobe	damaturu	kukareta_warsala	Kukareta camp	Informal	2014	No	male	43	none	presently_married	Farmer	islam	5_above	9	25000	btw_3_5	17010	738	15297	7620	Yes	No	No	No	Yes	No	Yes	No	Yes	Yes	No	No	sa	a	sa	a	a	sa	a	n	a	Yes
646	adamawa	Yola South	Namtari	Malkohi village camp	Informal	2015	Yes	female	26	none	presently_married	Unemployed	islam	7	4	0	btw_1_2	20133	716	10447	3063	No	Yes	No	No	No	No	Yes	Yes	Yes	Yes	Yes	No	a	sa	sa	sa	n	sa	a	a	a	Yes
647	adamawa	Fufore	Pariya	Daware camp	Formal	2014	Yes	male	20	none	presently_divorced	Farmer	islam	5_above	2	0	less_1	20133	716	10447	3098	No	Yes	No	No	Yes	No	No	No	No	No	No	No	sa	a	sa	sa	a	a	a	a	a	Yes
648	yobe	gujba	gujba	Garin Mai Mala camp	Informal	2018	No	male	40	pri	presently_married	Farmer	islam	2_5	24	40000	more_10	17010	738	15297	840	Yes	Yes	No	No	Yes	No	No	No	No	Yes	Yes	No	sa	sa	sa	a	a	a	a	a	a	Yes
649	yobe	damaturu	kukareta_warsala	Kukareta camp	Informal	2014	Yes	male	24	pri	presently_married	Unemployed	islam	2_5	3	20000	less_1	17010	738	15297	7620	Yes	Yes	No	No	No	No	Yes	No	Yes	No	No	No	sa	sa	a	a	a	a	a	a	a	Yes
650	yobe	gujba	gujba	Garin Mai Mala camp	Informal	2018	No	male	38	pri	presently_married	Farmer	islam	2_5	14	25000	more_10	17010	738	15297	840	Yes	Yes	No	No	No	Yes	No	No	No	Yes	Yes	No	a	a	sa	a	a	a	a	a	a	Yes
651	yobe	gujba	gujba	Ajayari camp	Informal	2018	No	female	42	none	presently_married	Unemployed	islam	5_above	19	25000	btw_1_2	17010	738	15297	2184	No	Yes	No	No	Yes	No	No	No	Yes	No	Yes	No	sa	a	a	a	a	a	a	n	a	Yes
652	adamawa	Fufore	Pariya	Daware camp	Formal	2014	Yes	female	28	pri	presently_married	Farmer	islam	2_5	4	0	less_1	20133	716	10447	3098	No	Yes	No	No	Yes	No	No	No	No	No	No	No	a	a	sa	a	a	a	a	a	a	Yes
653	yobe	damaturu	kukareta_warsala	Kukareta camp	Informal	2014	No	male	40	none	presently_married	Farmer	islam	5_above	9	20000	btw_3_5	17010	738	15297	7620	Yes	Yes	No	No	No	No	Yes	No	No	No	No	No	a	n	sa	a	a	a	a	n	a	Yes
654	yobe	damaturu	maisandari_waziri_ibrahim	Huri camp	Informal	2014	Yes	female	45	none	presently_married	Unemployed	islam	5_above	4	3000	btw_2_3	17010	738	15297	786	No	Yes	No	No	No	No	No	No	No	Yes	No	No	a	a	a	a	a	a	a	a	a	Yes
655	borno	Konduga	Auno	Gubio Road Camp	Formal	2015	Yes	female	25	none	presently_married	Unemployed	islam	5_above	5	10000	less_1	817877	721	127244	22834	Yes	Yes	No	No	No	No	Yes	Yes	Yes	No	No	No	a	a	a	a	a	a	a	a	a	No	Myths, misconceptions, misinformation, disbelieve
656	adamawa	Fufore	Pariya	Daware camp	Formal	2014	Yes	female	28	sec	never_married	Trader/Business	islam	5_above	12	4000	less_1	20133	716	10447	3098	Yes	Yes	No	No	Yes	No	No	No	No	No	No	No	a	a	a	a	a	a	a	a	a	Yes
657	adamawa	Yola South	Namtari	Malkohi camp	Formal	2014	Yes	female	38	none	presently_married	Farmer	islam	8	8	0	less_1	20133	716	10447	1239	No	Yes	No	No	Yes	No	Yes	Yes	No	Yes	No	No	a	a	a	a	a	a	a	a	a	Yes
658	adamawa	Yola South	Namtari	Malkohi camp	Formal	2014	Yes	female	40	none	presently_married	Farmer	islam	8	6	0	less_1	20133	716	10447	1239	No	Yes	No	Yes	Yes	No	Yes	Yes	No	No	No	No	a	a	a	a	a	a	a	a	a	Yes
659	borno	Bama	Shehuri	GSSSS Camp Bama	Formal	2018	Yes	male	48	none	presently_married	Farmer	islam	5_above	14	15000	less_1	817877	721	127244	41969	Yes	No	No	Yes	Yes	No	Yes	No	No	Yes	No	No	n	a	a	a	a	a	a	a	a	Yes
660	adamawa	Girei	Wuro dole	Chakamidari camp	Informal	2014	No	female	38	pri	presently_married	Trader/Business	islam	6	13	1500	btw_3_5	20133	716	10447	475	Yes	Yes	No	No	Yes	No	Yes	No	No	No	No	No	a	n	a	a	a	a	a	a	a	Yes
661	borno	Bama	Shehuri	GSSSS Camp Bama	Formal	2018	Yes	female	20	none	presently_separated	Unemployed	islam	2_5	4	1000	less_1	817877	721	127244	41969	Yes	Yes	Yes	No	Yes	No	Yes	Yes	No	Yes	Yes	No	a	a	sa	a	a	n	a	n	a	Yes
662	adamawa	Yola South	Namtari	Malkohi village camp	Informal	2015	Yes	female	20	none	presently_married	Farmer	islam	3	4	0	btw_1_2	20133	716	10447	3063	No	Yes	No	No	Yes	No	Yes	No	No	Yes	No	No	a	a	sa	sa	sa	sa	a	a	a	Yes
663	adamawa	Yola South	Namtari	Malkohi camp	Formal	2014	Yes	female	18	none	never_married	Farmer	christianity	5	13	0	less_1	20133	716	10447	1239	Yes	Yes	No	No	Yes	No	Yes	Yes	Yes	Yes	No	No	a	a	a	sa	a	sa	a	a	a	Yes
664	adamawa	Yola South	Namtari	Malkohi camp	Formal	2014	Yes	female	28	none	presently_divorced	Farmer	islam	8	5	0	less_1	20133	716	10447	1239	No	Yes	No	No	Yes	No	Yes	Yes	No	No	Yes	No	a	a	sa	sa	a	a	a	a	a	Yes
665	yobe	gujba	gujba	Ajayari camp	Informal	2018	No	female	37	pri	presently_married	Unemployed	islam	5_above	7	9000	less_1	17010	738	15297	2184	Yes	Yes	No	No	Yes	No	No	Yes	Yes	No	Yes	No	a	a	a	sa	a	a	a	a	a	Yes
666	adamawa	Yola South	Namtari	Malkohi camp	Formal	2014	Yes	male	27	pri	presently_married	Farmer	islam	8	2	0	less_1	20133	716	10447	1239	Yes	Yes	No	Yes	No	No	Yes	Yes	Yes	No	No	No	a	a	a	a	sa	a	a	a	a	Yes
667	adamawa	Girei	Wuro dole	Chakamidari camp	Informal	2014	No	female	20	none	presently_married	Trader/Business	islam	5	7	5000	btw_3_5	20133	716	10447	475	Yes	No	No	No	No	No	No	No	No	No	No	No	sa	a	sa	a	a	a	a	a	a	Yes
668	adamawa	Girei	Damare	Damare camp	Formal	2017	Yes	male	18	sec	never_married	Student	christianity	5	6	0	less_1	20133	716	10447	1012	Yes	Yes	No	No	Yes	No	No	No	Yes	Yes	Yes	No	sa	sa	a	a	a	a	sa	a	a	Yes
669	yobe	damaturu	maisandari_waziri_ibrahim	Huri camp	Informal	2014	Yes	female	30	pri	presently_married	Unemployed	islam	5_above	4	25000	btw_3_5	17010	738	15297	786	Yes	Yes	No	No	Yes	No	No	No	Yes	Yes	Yes	No	a	sa	a	a	a	a	a	a	a	No	Fear/concern about vaccine safety and side effects
670	adamawa	Fufore	Pariya	Daware camp	Formal	2014	Yes	female	30	none	presently_married	Unemployed	islam	5_above	8	50000	less_1	20133	716	10447	3098	Yes	No	No	No	No	No	No	Yes	Yes	Yes	Yes	No	a	sa	a	a	a	a	a	a	a	Yes
671	adamawa	Yola South	Namtari	Malkohi village camp	Informal	2015	Yes	female	49	none	presently_married	Unemployed	islam	7	3	0	btw_1_2	20133	716	10447	3063	Yes	Yes	No	No	Yes	No	No	Yes	Yes	Yes	No	No	a	a	sa	a	a	a	a	a	sa	Yes
672	adamawa	Fufore	Fufore	Wuro Kukori camp	Informal	2015	Yes	female	32	none	presently_married	Farmer	islam	5_above	5	0	less_1	20133	716	10447	1560	No	No	No	No	No	No	No	No	No	No	No	No	a	sa	a	a	a	a	a	a	a	Yes
673	yobe	damaturu	kukareta_warsala	Kukareta camp	Informal	2014	Yes	male	55	none	presently_married	Unemployed	islam	5_above	13	15000	less_1	17010	738	15297	7620	No	Yes	No	No	No	No	No	No	No	No	No	No	a	a	a	a	a	a	n	a	d	Yes
674	yobe	damaturu	gambir_moduri	Kasaisa camp	Informal	2014	No	female	45	none	presently_married	Unemployed	islam	5_above	7	2000	btw_1_2	17010	738	15297	2166	Yes	No	No	No	No	No	Yes	No	No	No	No	No	a	a	a	a	a	a	sa	a	a	Yes
675	yobe	damaturu	kukareta_warsala	Kukareta camp	Informal	2014	Yes	male	40	pri	presently_married	Farmer	islam	5_above	9	20000	btw_1_2	17010	738	15297	7620	Yes	No	No	Yes	No	No	Yes	Yes	Yes	Yes	No	No	a	a	a	a	a	a	a	n	d	Yes
676	yobe	gujba	gujba	Garin Mai Mala camp	Informal	2018	No	male	30	pri	presently_married	Farmer	islam	2_5	4	20000	btw_3_5	17010	738	15297	840	Yes	Yes	No	No	Yes	No	Yes	No	No	Yes	Yes	No	a	a	a	a	a	a	a	a	a	Yes
677	borno	Jere	Dusuman	Custom House Camp	Formal	2015	Yes	female	30	none	presently_married	Unemployed	islam	5_above	7	2000	less_1	817877	721	127244	3816	No	No	No	No	No	No	Yes	No	Yes	Yes	No	No	a	a	a	a	a	a	a	a	a	Yes
678	borno	Jere	Old Maiduguri	El-Miskin Camp	Informal	2014	Yes	female	70	none	presently_married	Unemployed	islam	5_above	5	0	less_1	817877	721	127244	7348	No	No	No	Yes	Yes	No	Yes	No	Yes	Yes	No	No	a	a	a	a	a	a	a	a	a	Yes
679	adamawa	Yola South	Namtari	Malkohi camp	Formal	2014	Yes	female	40	none	presently_married	Farmer	islam	7	3	0	less_1	20133	716	10447	1239	Yes	Yes	No	No	Yes	No	Yes	No	No	Yes	No	No	a	a	a	a	a	a	a	a	sa	Yes
680	adamawa	Yola South	Namtari	Malkohi camp	Formal	2014	Yes	female	65	none	presently_married	Unemployed	islam	5	2	0	less_1	20133	716	10447	1239	Yes	Yes	No	No	Yes	No	Yes	No	No	Yes	No	No	a	a	a	a	a	a	a	a	a	Yes
681	yobe	gujba	gujba	Fulatari camp	Informal	2017	No	female	45	none	presently_married	Unemployed	islam	5_above	8	15000	less_1	17010	738	15297	1701	Yes	Yes	No	No	Yes	No	Yes	Yes	No	No	Yes	No	sa	sa	sa	sa	sa	sa	a	a	a	Yes
682	adamawa	Yola South	Namtari	Malkohi camp	Formal	2014	Yes	female	32	none	presently_married	Farmer	islam	6	4	0	less_1	20133	716	10447	1239	No	Yes	No	No	Yes	No	Yes	No	No	Yes	No	No	a	sa	a	sa	sa	sa	a	a	a	Yes
683	borno	Jere	Old Maiduguri	El-Miskin Camp	Informal	2014	Yes	female	50	none	presently_married	Unemployed	islam	5_above	7	0	less_1	817877	721	127244	7348	Yes	Yes	No	Yes	Yes	No	Yes	No	Yes	Yes	No	No	a	a	a	sa	sa	a	a	a	a	No	No reason given
684	borno	MMC	Shehuri North	Kawar Maila	Informal	2014	Yes	female	50	none	widowed	Trader/Business	islam	2_5	8	2000	less_1	817877	721	127244	1346	Yes	Yes	No	No	Yes	No	Yes	No	No	No	Yes	No	sa	sa	sa	sa	a	a	a	a	a	Yes
685	borno	MMC	Shehuri North	Kawar Maila	Informal	2014	Yes	male	40	none	presently_married	Trader/Business	islam	less_1	8	40000	less_1	817877	721	127244	1346	Yes	Yes	No	No	Yes	No	Yes	No	No	No	Yes	No	sa	sa	sa	sa	a	a	a	a	a	Yes
686	borno	MMC	Shehuri North	Kawar Maila	Informal	2014	Yes	female	40	none	widowed	Trader/Business	islam	5_above	6	5000	less_1	817877	721	127244	1346	Yes	Yes	No	No	Yes	No	Yes	No	No	No	Yes	No	sa	sa	sa	sa	a	a	a	a	a	Yes
687	borno	MMC	Shehuri North	Kawar Maila	Informal	2014	Yes	female	40	none	presently_divorced	Trader/Business	islam	5_above	8	2000	less_1	817877	721	127244	1346	Yes	Yes	No	No	Yes	No	Yes	No	No	No	Yes	No	sa	sa	sa	sa	a	a	a	a	a	Yes
688	borno	MMC	Shehuri North	Kawar Maila	Informal	2014	Yes	female	25	none	presently_divorced	Trader/Business	islam	5_above	5	1000	less_1	817877	721	127244	1346	Yes	Yes	No	No	Yes	No	Yes	No	No	No	Yes	No	sa	sa	sa	sa	a	a	a	a	a	Yes
689	borno	MMC	Shehuri North	Kawar Maila	Informal	2014	Yes	female	60	pri	widowed	Trader/Business	islam	5_above	1	1000	less_1	817877	721	127244	1346	Yes	Yes	No	Yes	Yes	No	Yes	No	No	No	Yes	No	sa	sa	sa	sa	a	a	a	a	a	Yes
690	borno	MMC	Shehuri North	Kawar Maila	Informal	2014	Yes	female	40	none	presently_married	Trader/Business	islam	5_above	6	500	less_1	817877	721	127244	1346	Yes	Yes	No	No	Yes	No	Yes	No	No	No	Yes	No	a	sa	sa	sa	a	a	a	a	a	Yes
691	borno	Jere	Dusuman	Custom House Camp	Formal	2015	Yes	female	25	none	presently_married	Unemployed	islam	less_1	7	15000	less_1	817877	721	127244	3816	Yes	No	No	No	No	No	Yes	Yes	No	No	No	No	sa	a	a	a	a	sa	a	n	a	Yes
692	borno	MMC	Shehuri North	Kawar Maila	Informal	2014	Yes	female	25	none	widowed	Trader/Business	islam	5_above	7	3000	less_1	817877	721	127244	1346	Yes	Yes	No	No	Yes	No	Yes	No	No	No	Yes	No	a	a	sa	sa	a	a	a	a	a	Yes
693	adamawa	Yola South	Namtari	Malkohi camp	Formal	2014	Yes	female	26	none	presently_married	Farmer	islam	6	2	0	less_1	20133	716	10447	1239	No	Yes	No	Yes	Yes	No	Yes	Yes	Yes	Yes	No	No	a	a	sa	a	sa	a	a	a	a	Yes
694	adamawa	Yola South	Namtari	Malkohi camp	Formal	2014	Yes	female	60	none	presently_married	Unemployed	islam	7	6	0	less_1	20133	716	10447	1239	No	Yes	No	No	Yes	No	Yes	Yes	Yes	No	No	No	a	a	sa	a	sa	a	a	a	a	Yes
695	adamawa	Yola South	Namtari	Malkohi camp	Formal	2014	Yes	female	35	none	presently_married	Farmer	islam	7	7	0	less_1	20133	716	10447	1239	No	Yes	No	No	Yes	No	Yes	No	No	No	No	No	a	a	a	sa	a	a	a	a	a	Yes
696	yobe	damaturu	kukareta_warsala	Kukareta camp	Informal	2014	Yes	male	55	pri	presently_married	Farmer	islam	5_above	13	25	less_1	17010	738	15297	7620	Yes	Yes	No	No	Yes	No	Yes	Yes	Yes	No	Yes	No	sa	sa	sa	a	a	a	n	d	d	Yes
697	yobe	damaturu	maisandari_waziri_ibrahim	Huri camp	Informal	2014	Yes	male	55	pri	presently_married	Farmer	islam	5_above	12	20000	btw_1_2	17010	738	15297	786	Yes	Yes	No	Yes	Yes	No	No	Yes	Yes	Yes	No	No	sa	sa	sa	a	a	a	n	n	n	No	Fear/concern about vaccine safety and side effects
698	yobe	damaturu	gambir_moduri	Kasaisa camp	Informal	2014	No	female	25	none	presently_divorced	Unemployed	islam	5_above	4	15000	less_1	17010	738	15297	2166	Yes	No	No	No	Yes	No	No	No	No	No	No	No	sa	sa	sa	a	a	a	a	a	a	Yes
699	yobe	gujba	gujba	Fulatari camp	Informal	2017	No	male	39	none	presently_married	Unemployed	islam	5_above	6	20000	less_1	17010	738	15297	1701	Yes	Yes	No	No	Yes	No	No	Yes	No	Yes	Yes	No	sa	sa	sa	a	a	a	a	a	a	Yes
700	borno	MMC	Shehuri North	Kawar Maila	Informal	2014	Yes	female	40	none	presently_married	Trader/Business	islam	5_above	9	1000	less_1	817877	721	127244	1346	Yes	Yes	No	No	Yes	No	Yes	No	No	No	Yes	No	sa	sa	sa	a	a	a	a	a	a	Yes
701	borno	MMC	Shehuri North	Kawar Maila	Informal	2014	Yes	female	60	none	widowed	Trader/Business	islam	5_above	10	2000	less_1	817877	721	127244	1346	Yes	Yes	No	No	Yes	No	Yes	No	No	No	Yes	No	sa	sa	sa	a	a	a	a	a	a	Yes
702	borno	MMC	Shehuri North	Kawar Maila	Informal	2014	Yes	female	40	none	presently_married	Trader/Business	islam	5_above	6	2500	less_1	817877	721	127244	1346	Yes	No	No	No	Yes	No	Yes	No	Yes	No	Yes	No	sa	sa	sa	a	a	a	a	a	a	Yes
703	borno	MMC	Shehuri North	Kawar Maila	Informal	2014	Yes	female	30	none	widowed	Trader/Business	islam	5_above	4	500	less_1	817877	721	127244	1346	Yes	Yes	No	No	Yes	No	Yes	No	No	No	Yes	No	sa	sa	sa	a	a	a	a	a	a	Yes
704	borno	MMC	Shehuri North	Kawar Maila	Informal	2014	Yes	female	50	none	widowed	Trader/Business	islam	5_above	4	1000	less_1	817877	721	127244	1346	Yes	Yes	No	No	Yes	No	Yes	No	No	No	Yes	No	sa	sa	sa	a	a	a	a	a	a	Yes
705	borno	MMC	Shehuri North	Kawar Maila	Informal	2014	Yes	female	30	pri	presently_married	Trader/Business	islam	5_above	5	3000	less_1	817877	721	127244	1346	Yes	Yes	No	No	Yes	No	Yes	No	No	No	Yes	No	sa	sa	sa	a	a	a	a	a	a	Yes
706	adamawa	Girei	Wuro dole	Chakamidari camp	Informal	2014	No	male	60	none	presently_married	Unemployed	islam	8	5	0	btw_3_5	20133	716	10447	475	No	No	No	No	No	No	No	No	No	No	No	No	sa	sa	sa	a	a	a	a	a	a	Yes
707	yobe	damaturu	kukareta_warsala	Kukareta camp	Informal	2014	Yes	male	41	none	presently_married	Farmer	islam	5_above	7	20000	btw_3_5	17010	738	15297	7620	Yes	Yes	No	Yes	Yes	No	Yes	No	Yes	No	No	No	sa	a	sa	a	a	a	n	d	n	Yes
708	yobe	gujba	gujba	Garin Mai Mala camp	Informal	2018	No	male	50	none	presently_married	Farmer	islam	2_5	10	30000	btw_3_5	17010	738	15297	840	Yes	Yes	No	No	No	No	No	No	No	Yes	Yes	No	a	sa	sa	a	a	a	a	a	a	Yes
709	borno	MMC	Shehuri North	Kawar Maila	Informal	2014	Yes	female	52	none	presently_married	Trader/Business	islam	5_above	9	500	less_1	817877	721	127244	1346	Yes	Yes	No	No	Yes	No	Yes	No	No	No	Yes	No	a	sa	sa	a	a	a	a	a	a	Yes
710	borno	MMC	Shehuri North	Kawar Maila	Informal	2014	Yes	female	30	none	widowed	Trader/Business	islam	2_5	9	3000	less_1	817877	721	127244	1346	Yes	Yes	No	No	Yes	No	Yes	No	No	No	No	No	a	sa	sa	a	a	a	a	a	a	Yes
711	borno	MMC	Shehuri North	Kawar Maila	Informal	2014	Yes	female	20	none	never_married	Trader/Business	islam	2_5	5	5000	less_1	817877	721	127244	1346	Yes	Yes	No	No	Yes	No	Yes	No	No	No	Yes	No	sa	a	sa	a	a	a	a	a	a	Yes
712	borno	MMC	Shehuri North	Kawar Maila	Informal	2014	Yes	female	40	none	widowed	Trader/Business	islam	5_above	9	2000	less_1	817877	721	127244	1346	Yes	Yes	No	No	Yes	No	Yes	No	No	No	Yes	No	sa	a	sa	a	a	a	a	a	a	Yes
713	borno	MMC	Shehuri North	Kawar Maila	Informal	2014	Yes	female	40	none	presently_married	Trader/Business	islam	5_above	10	5000	less_1	817877	721	127244	1346	Yes	No	No	Yes	Yes	No	Yes	Yes	Yes	Yes	Yes	No	sa	sa	a	a	a	a	a	a	a	No	Myths, misconceptions, misinformation, disbelieve
714	borno	MMC	Shehuri North	Kawar Maila	Informal	2014	Yes	female	45	none	widowed	Trader/Business	islam	5_above	6	4000	less_1	817877	721	127244	1346	Yes	Yes	No	No	Yes	No	Yes	No	No	No	Yes	No	a	sa	sa	a	a	a	a	a	a	Yes
715	borno	MMC	Shehuri North	Kawar Maila	Informal	2014	Yes	female	33	pri	widowed	Trader/Business	islam	5_above	6	1000	less_1	817877	721	127244	1346	Yes	Yes	No	No	Yes	No	Yes	No	No	No	Yes	No	sa	sa	a	a	a	a	a	a	a	Yes
716	borno	MMC	Shehuri North	Kawar Maila	Informal	2014	Yes	female	25	none	presently_married	Trader/Business	islam	5_above	5	7000	less_1	817877	721	127244	1346	Yes	Yes	No	No	Yes	No	Yes	No	No	No	Yes	No	sa	sa	a	a	a	a	a	a	a	Yes
717	adamawa	Fufore	Pariya	Daware camp	Formal	2014	Yes	female	25	sec	presently_married	Trader/Business	islam	5_above	4	0	less_1	20133	716	10447	3098	No	Yes	No	No	Yes	No	No	No	No	No	No	No	sa	a	sa	a	a	a	a	a	a	No	Fear/concern about vaccine safety and side effects
718	adamawa	Girei	Wuro dole	Chakamidari camp	Informal	2014	No	female	60	none	presently_married	Unemployed	islam	5	7	0	btw_3_5	20133	716	10447	475	No	No	No	No	No	No	No	No	No	No	No	No	sa	sa	a	a	a	a	a	a	a	Yes
719	adamawa	Yola South	Namtari	Malkohi camp	Formal	2014	Yes	female	32	none	presently_married	Farmer	islam	6	6	0	less_1	20133	716	10447	1239	Yes	Yes	No	No	Yes	No	Yes	No	No	Yes	No	No	a	sa	sa	a	a	a	a	a	a	Yes
720	adamawa	Yola South	Namtari	Malkohi camp	Formal	2014	Yes	female	35	none	presently_married	Farmer	islam	7	7	0	less_1	20133	716	10447	1239	Yes	Yes	No	Yes	Yes	No	Yes	No	Yes	Yes	No	No	a	sa	sa	a	a	a	a	a	a	Yes
721	adamawa	Girei	Damare	Damare camp	Formal	2017	Yes	female	35	sec	presently_married	Trader/Business	islam	5	8	3000	less_1	20133	716	10447	1012	Yes	Yes	No	No	No	No	No	No	Yes	No	No	No	sa	a	sa	a	a	a	a	a	a	Yes
722	adamawa	Yola South	Namtari	Malkohi camp	Formal	2014	Yes	female	20	none	presently_married	Farmer	islam	8	6	0	less_1	20133	716	10447	1239	Yes	Yes	No	Yes	Yes	No	Yes	Yes	No	No	No	No	a	sa	sa	a	a	a	a	a	a	Yes
723	borno	MMC	Shehuri North	Kawar Maila	Informal	2014	Yes	female	40	none	presently_married	Trader/Business	islam	5_above	6	2000	less_1	817877	721	127244	1346	Yes	Yes	No	No	Yes	No	Yes	No	No	No	Yes	No	sa	a	a	a	a	a	a	a	a	Yes
724	borno	MMC	Shehuri North	Kawar Maila	Informal	2014	Yes	female	20	pri	never_married	Trader/Business	islam	5_above	5	5000	less_1	817877	721	127244	1346	Yes	Yes	No	No	Yes	No	Yes	No	No	No	Yes	No	a	a	sa	a	a	a	a	a	a	Yes
725	borno	MMC	Shehuri North	Kawar Maila	Informal	2014	Yes	female	45	none	presently_married	Trader/Business	islam	5_above	5	4000	less_1	817877	721	127244	1346	Yes	Yes	No	No	Yes	No	Yes	No	No	No	Yes	No	a	a	sa	a	a	a	a	a	a	Yes
726	borno	MMC	Shehuri North	Kawar Maila	Informal	2014	Yes	female	32	none	presently_married	Trader/Business	islam	5_above	9	500	less_1	817877	721	127244	1346	Yes	Yes	No	No	Yes	No	Yes	No	No	No	Yes	No	a	a	sa	a	a	a	a	a	a	Yes
727	borno	MMC	Shehuri North	Kawar Maila	Informal	2014	Yes	female	35	none	presently_married	Trader/Business	islam	5_above	7	500	less_1	817877	721	127244	1346	Yes	Yes	No	No	Yes	No	Yes	No	No	No	Yes	No	sa	a	a	a	a	a	a	a	a	Yes
728	borno	MMC	Shehuri North	Kawar Maila	Informal	2014	Yes	female	50	none	widowed	Trader/Business	islam	5_above	5	500	less_1	817877	721	127244	1346	Yes	Yes	No	No	Yes	No	Yes	No	No	No	Yes	No	a	a	sa	a	a	a	a	a	a	Yes
729	borno	MMC	Shehuri North	Kawar Maila	Informal	2014	Yes	female	30	none	presently_married	Trader/Business	islam	5_above	9	2000	less_1	817877	721	127244	1346	Yes	Yes	No	No	Yes	No	Yes	No	No	No	Yes	No	a	a	sa	a	a	a	a	a	a	Yes
730	borno	MMC	Shehuri North	Kawar Maila	Informal	2014	Yes	female	70	none	widowed	Trader/Business	islam	less_1	9	5000	less_1	817877	721	127244	1346	Yes	Yes	No	No	Yes	No	Yes	No	No	No	Yes	No	sa	a	a	a	a	a	a	a	a	Yes
731	borno	MMC	Shehuri North	Kawar Maila	Informal	2014	Yes	female	50	pri	widowed	Trader/Business	islam	5_above	9	5000	less_1	817877	721	127244	1346	Yes	Yes	No	No	Yes	No	Yes	No	Yes	No	Yes	No	a	a	sa	a	a	a	a	a	a	Yes
732	adamawa	Yola South	Namtari	Malkohi village camp	Informal	2015	Yes	female	26	none	presently_married	Farmer	islam	5	7	0	less_1	20133	716	10447	3063	No	No	No	No	Yes	No	Yes	No	Yes	Yes	No	No	sa	a	a	a	a	a	a	n	a	Yes
733	adamawa	Fufore	Pariya	Daware camp	Formal	2014	Yes	female	26	none	presently_married	Unemployed	islam	5_above	4	0	less_1	20133	716	10447	3098	No	No	No	No	No	No	No	Yes	No	No	No	No	a	a	sa	a	a	a	a	a	a	Yes
734	adamawa	Girei	Wuro dole	Chakamidari camp	Informal	2014	No	female	20	sec	never_married	Trader/Business	islam	8	7	5000	btw_3_5	20133	716	10447	475	Yes	Yes	No	No	Yes	No	No	No	No	Yes	Yes	No	a	a	sa	a	a	a	a	a	a	Yes
735	adamawa	Yola South	Namtari	Malkohi village camp	Informal	2015	Yes	male	18	sec	never_married	Artisan	islam	5_above	6	10000	less_1	20133	716	10447	3063	Yes	Yes	No	Yes	Yes	No	No	Yes	Yes	Yes	Yes	Yes	a	a	sa	a	a	a	a	a	a	Yes
736	adamawa	Fufore	Pariya	Daware camp	Formal	2014	Yes	female	25	none	presently_married	Unemployed	islam	5_above	3	0	less_1	20133	716	10447	3098	No	No	No	No	Yes	No	No	No	No	No	No	No	a	a	sa	a	a	a	a	a	a	Yes
737	adamawa	Fufore	Pariya	Daware camp	Formal	2014	Yes	male	70	none	presently_married	Farmer	islam	5_above	5	0	less_1	20133	716	10447	3098	No	No	No	No	No	No	No	No	No	No	No	No	a	sa	a	a	a	a	a	a	a	Yes
738	adamawa	Yola South	Namtari	Malkohi village camp	Informal	2015	Yes	female	75	none	presently_married	Unemployed	islam	4	5	0	btw_1_2	20133	716	10447	3063	Yes	Yes	No	No	Yes	No	Yes	No	No	Yes	No	No	a	a	sa	a	a	a	a	a	a	Yes
739	adamawa	Fufore	Pariya	Daware camp	Formal	2014	Yes	female	30	none	presently_married	Unemployed	islam	5_above	5	0	less_1	20133	716	10447	3098	No	No	No	No	No	No	No	No	No	No	No	No	a	a	sa	a	a	a	a	a	a	Yes
740	adamawa	Girei	Wuro dole	Chakamidari camp	Informal	2014	No	female	35	none	presently_married	Artisan	islam	8	10	2000	btw_3_5	20133	716	10447	475	Yes	Yes	No	No	No	Yes	No	No	Yes	No	Yes	No	a	a	sa	a	a	a	a	a	a	Yes
741	adamawa	Fufore	Fufore	Wuro Kukori camp	Informal	2015	Yes	female	35	none	presently_married	Trader/Business	islam	5_above	7	12000	less_1	20133	716	10447	1560	No	No	No	No	Yes	No	No	No	No	No	No	No	a	a	sa	a	a	a	a	a	a	Yes
742	adamawa	Girei	Damare	Damare camp	Formal	2017	Yes	female	20	sec	never_married	Unemployed	christianity	4	5	0	less_1	20133	716	10447	1012	No	Yes	No	No	No	No	No	No	No	Yes	No	No	a	a	sa	a	a	a	a	a	a	Yes
743	adamawa	Yola South	Namtari	Malkohi camp	Formal	2014	Yes	male	36	none	presently_married	Farmer	islam	5	4	0	less_1	20133	716	10447	1239	Yes	Yes	No	Yes	Yes	No	Yes	No	No	Yes	Yes	No	a	a	sa	a	a	a	a	a	a	Yes
744	adamawa	Girei	Damare	Damare camp	Formal	2017	Yes	male	56	sec	presently_married	Farmer	christianity	5	8	0	less_1	20133	716	10447	1012	Yes	No	No	No	Yes	No	No	No	No	Yes	No	No	sa	a	a	a	a	a	a	a	a	Yes
745	adamawa	Fufore	Fufore	Wuro Kukori camp	Informal	2015	Yes	female	20	none	presently_married	Unemployed	islam	5_above	8	25000	less_1	20133	716	10447	1560	No	No	No	No	No	No	No	No	No	No	No	No	sa	a	a	a	a	a	a	a	a	No	Myths, misconceptions, misinformation, disbelieve
746	adamawa	Yola South	Namtari	Malkohi camp	Formal	2014	Yes	female	35	none	presently_married	Farmer	islam	8	9	0	less_1	20133	716	10447	1239	No	Yes	No	No	Yes	No	Yes	Yes	No	Yes	No	No	a	a	sa	a	a	a	a	a	a	Yes
747	adamawa	Yola South	Namtari	Malkohi camp	Formal	2014	Yes	female	33	none	widowed	Farmer	christianity	8	3	0	less_1	20133	716	10447	1239	Yes	Yes	No	No	Yes	No	Yes	Yes	Yes	Yes	Yes	No	a	a	sa	a	a	a	a	a	a	Yes
748	yobe	damaturu	gambir_moduri	Kasaisa camp	Informal	2014	No	male	65	none	presently_married	Farmer	islam	5_above	10	20000	less_1	17010	738	15297	2166	Yes	No	No	No	Yes	No	No	No	Yes	Yes	Yes	No	a	a	a	a	a	a	a	a	a	Yes
749	yobe	damaturu	gambir_moduri	Kasaisa camp	Informal	2014	No	female	20	pri	presently_married	Unemployed	islam	5_above	4	15000	less_1	17010	738	15297	2166	No	Yes	No	No	No	No	No	No	No	No	No	No	a	a	a	a	a	a	a	a	a	Yes
750	yobe	damaturu	kukareta_warsala	Kukareta camp	Informal	2014	Yes	male	22	none	never_married	Trader/Business	islam	5_above	6	15000	less_1	17010	738	15297	7620	Yes	No	No	No	Yes	No	No	No	No	No	Yes	No	a	a	a	a	a	a	a	a	a	Yes
751	yobe	damaturu	gambir_moduri	Kasaisa camp	Informal	2014	No	female	35	none	presently_married	Unemployed	islam	5_above	9	2000	less_1	17010	738	15297	2166	Yes	Yes	No	No	No	No	Yes	Yes	No	No	No	No	a	a	a	a	a	a	a	a	a	Yes
752	yobe	damaturu	gambir_moduri	Kasaisa camp	Informal	2014	No	female	23	none	presently_married	Unemployed	islam	5_above	3	2000	less_1	17010	738	15297	2166	Yes	Yes	No	No	Yes	No	Yes	No	No	No	No	No	a	a	a	a	a	a	a	a	a	Yes
753	yobe	damaturu	gambir_moduri	Kasaisa camp	Informal	2014	No	female	26	none	presently_married	Unemployed	islam	5_above	4	2000	btw_2_3	17010	738	15297	2166	Yes	Yes	No	Yes	No	No	Yes	No	No	No	No	No	a	a	a	a	a	a	a	a	a	Yes
754	yobe	damaturu	gambir_moduri	Kasaisa camp	Informal	2014	No	female	35	none	presently_married	Unemployed	islam	5_above	5	2000	less_1	17010	738	15297	2166	Yes	Yes	No	Yes	No	No	Yes	No	No	No	No	No	a	a	a	a	a	a	a	a	a	Yes
755	yobe	damaturu	gambir_moduri	Kasaisa camp	Informal	2014	No	female	23	none	presently_married	Unemployed	islam	5_above	4	1500	btw_3_5	17010	738	15297	2166	No	Yes	No	Yes	Yes	No	Yes	No	Yes	No	No	No	a	a	a	a	a	a	a	a	a	Yes
756	yobe	damaturu	gambir_moduri	Kasaisa camp	Informal	2014	No	female	21	none	presently_married	Unemployed	islam	5_above	4	2000	less_1	17010	738	15297	2166	Yes	Yes	No	Yes	Yes	No	Yes	No	Yes	Yes	No	No	a	a	a	a	a	a	a	a	a	Yes
757	yobe	damaturu	gambir_moduri	Kasaisa camp	Informal	2014	No	female	30	none	presently_married	Unemployed	islam	5_above	6	3000	less_1	17010	738	15297	2166	Yes	Yes	No	Yes	Yes	No	Yes	Yes	Yes	No	No	No	a	a	a	a	a	a	a	a	a	Yes
758	yobe	damaturu	gambir_moduri	Kasaisa camp	Informal	2014	No	female	31	none	presently_married	Unemployed	islam	5_above	3	3500	less_1	17010	738	15297	2166	Yes	Yes	No	Yes	Yes	No	Yes	No	Yes	No	No	No	a	a	a	a	a	a	a	a	a	Yes
759	yobe	damaturu	kukareta_warsala	Kukareta camp	Informal	2014	Yes	female	35	none	presently_married	Trader/Business	islam	5_above	4	6000	less_1	17010	738	15297	7620	No	No	No	No	No	No	No	No	No	No	No	No	a	a	a	a	a	a	a	a	a	No	No reason given
760	yobe	damaturu	maisandari_waziri_ibrahim	Huri camp	Informal	2014	Yes	female	20	none	presently_married	Unemployed	islam	5_above	6	5000	btw_3_5	17010	738	15297	786	Yes	Yes	No	No	No	No	No	No	No	Yes	No	No	a	a	a	a	a	a	a	a	a	Yes
761	yobe	damaturu	gambir_moduri	Kasaisa camp	Informal	2014	No	female	30	none	presently_married	Unemployed	islam	2_5	7	2000	less_1	17010	738	15297	2166	Yes	Yes	No	Yes	Yes	No	Yes	No	Yes	No	No	No	a	a	a	a	a	a	a	a	a	Yes
762	yobe	damaturu	gambir_moduri	Kasaisa camp	Informal	2014	No	female	30	none	presently_married	Unemployed	islam	5_above	7	2000	less_1	17010	738	15297	2166	Yes	Yes	No	No	Yes	No	Yes	Yes	Yes	No	No	No	a	a	a	a	a	a	a	a	a	Yes
763	yobe	damaturu	gambir_moduri	Kasaisa camp	Informal	2014	No	female	18	none	presently_married	Unemployed	islam	5_above	2	2000	less_1	17010	738	15297	2166	Yes	Yes	No	Yes	Yes	No	Yes	No	Yes	Yes	No	No	a	a	a	a	a	a	a	a	a	Yes
764	yobe	damaturu	kukareta_warsala	Kukareta camp	Informal	2014	No	female	28	pri	presently_married	Trader/Business	islam	5_above	6	10000	btw_3_5	17010	738	15297	7620	Yes	Yes	No	No	No	No	No	No	No	No	Yes	No	a	a	a	a	a	a	a	a	a	No	Fear/concern about vaccine safety and side effects
765	yobe	damaturu	maisandari_waziri_ibrahim	Huri camp	Informal	2014	Yes	female	25	none	presently_married	Unemployed	islam	5_above	5	10000	btw_3_5	17010	738	15297	786	Yes	Yes	No	No	No	Yes	Yes	No	No	Yes	Yes	No	a	a	a	a	a	a	a	a	a	Yes
766	yobe	damaturu	kukareta_warsala	Kukareta camp	Informal	2014	No	female	28	pri	presently_married	Unemployed	islam	5_above	4	18000	btw_3_5	17010	738	15297	7620	Yes	No	No	No	Yes	No	No	Yes	No	No	Yes	No	a	a	a	a	a	a	a	a	a	Yes
767	yobe	gujba	gujba	Garin Mai Mala camp	Informal	2018	No	male	55	none	presently_married	Farmer	islam	2_5	9	30000	more_10	17010	738	15297	840	Yes	Yes	No	No	No	Yes	No	No	Yes	Yes	Yes	No	a	a	a	a	a	a	a	a	a	Yes
768	yobe	gujba	gujba	Fulatari camp	Informal	2017	No	female	30	none	presently_married	Unemployed	islam	2_5	8	0	less_1	17010	738	15297	1701	Yes	Yes	No	Yes	Yes	No	No	Yes	Yes	Yes	No	No	a	a	a	a	a	a	a	a	a	Yes
769	yobe	gujba	gujba	Ajayari camp	Informal	2018	No	male	18	pri	never_married	Student	islam	5_above	7	19000	less_1	17010	738	15297	2184	Yes	No	No	No	Yes	No	No	No	No	No	No	No	a	a	a	a	a	a	a	a	a	Yes
770	yobe	gujba	gujba	Garin Mai Mala camp	Informal	2018	No	female	30	none	presently_married	Unemployed	islam	2_5	6	20000	btw_3_5	17010	738	15297	840	Yes	Yes	No	No	No	No	No	No	No	Yes	Yes	No	a	a	a	a	a	a	a	a	a	Yes
771	yobe	gujba	gujba	Ajayari camp	Informal	2018	No	female	35	none	presently_married	Farmer	islam	5_above	7	20000	less_1	17010	738	15297	2184	No	Yes	No	No	Yes	No	No	No	Yes	No	No	No	a	a	a	a	a	a	n	n	n	Yes
772	yobe	gujba	gujba	Fulatari camp	Informal	2017	No	female	20	pri	presently_married	Unemployed	islam	5_above	4	15000	less_1	17010	738	15297	1701	No	Yes	No	No	Yes	No	No	Yes	Yes	Yes	Yes	No	a	a	a	a	a	a	a	a	a	Yes
773	borno	Jere	Dusuman	Custom House Camp	Formal	2015	Yes	female	20	none	presently_married	Unemployed	islam	5_above	3	0	less_1	817877	721	127244	3816	No	No	No	No	No	No	No	No	No	No	No	No	a	a	a	a	a	a	a	a	a	Yes
774	borno	Konduga	Auno	Gubio Road Camp	Formal	2015	Yes	female	25	none	presently_married	Unemployed	islam	5_above	7	2000	less_1	817877	721	127244	22834	Yes	Yes	No	Yes	Yes	No	Yes	Yes	Yes	No	No	No	a	a	a	a	a	a	a	a	a	Yes
775	borno	Konduga	Auno	Gubio Road Camp	Formal	2015	Yes	female	24	sec	presently_married	Unemployed	islam	5_above	4	2000	less_1	817877	721	127244	22834	Yes	No	No	Yes	Yes	No	Yes	Yes	Yes	Yes	Yes	Yes	a	a	a	a	a	a	a	a	a	Yes
776	borno	Konduga	Auno	Gubio Road Camp	Formal	2015	Yes	female	35	none	presently_married	Unemployed	islam	5_above	7	5000	btw_1_2	817877	721	127244	22834	No	No	No	No	No	No	Yes	Yes	Yes	No	No	No	a	a	a	a	a	a	a	a	a	No	Fear/concern about vaccine safety and side effects
777	borno	MMC	Shehuri North	Kawar Maila	Informal	2014	Yes	female	60	none	widowed	Unemployed	islam	5_above	6	500	less_1	817877	721	127244	1346	Yes	Yes	No	Yes	Yes	No	Yes	Yes	Yes	Yes	No	No	a	a	a	a	a	a	a	a	a	Yes
778	borno	MMC	Shehuri North	Kawar Maila	Informal	2014	Yes	female	28	pri	presently_married	Trader/Business	islam	5_above	8	3000	less_1	817877	721	127244	1346	Yes	Yes	No	Yes	Yes	No	Yes	Yes	Yes	Yes	Yes	No	a	a	a	a	a	a	a	a	a	Yes
779	borno	MMC	Shehuri North	Kawar Maila	Informal	2014	Yes	female	40	none	presently_married	Trader/Business	islam	5_above	10	2000	less_1	817877	721	127244	1346	Yes	Yes	No	Yes	Yes	No	Yes	Yes	Yes	Yes	Yes	No	a	a	a	a	a	a	a	a	a	Yes
780	borno	MMC	Shehuri North	Kawar Maila	Informal	2014	Yes	female	30	none	presently_divorced	Trader/Business	islam	5_above	6	3000	less_1	817877	721	127244	1346	Yes	No	No	No	Yes	No	Yes	Yes	Yes	Yes	Yes	No	a	a	a	a	a	a	a	a	a	Yes
781	borno	MMC	Shehuri North	Kawar Maila	Informal	2014	Yes	female	35	none	presently_married	Trader/Business	islam	5_above	10	3000	less_1	817877	721	127244	1346	Yes	Yes	No	Yes	Yes	No	Yes	Yes	Yes	Yes	Yes	No	a	a	a	a	a	a	a	a	a	Yes
782	borno	MMC	Shehuri North	Kawar Maila	Informal	2014	Yes	female	40	none	presently_divorced	Trader/Business	islam	5_above	4	2000	less_1	817877	721	127244	1346	Yes	Yes	No	Yes	Yes	No	Yes	Yes	Yes	Yes	Yes	No	a	a	a	a	a	a	a	a	a	Yes
783	borno	MMC	Shehuri North	Kawar Maila	Informal	2014	Yes	female	50	none	presently_married	Trader/Business	islam	5_above	10	2000	less_1	817877	721	127244	1346	Yes	Yes	No	Yes	Yes	No	Yes	Yes	Yes	Yes	Yes	No	a	a	a	a	a	a	a	a	a	Yes
784	borno	MMC	Shehuri North	Kawar Maila	Informal	2014	Yes	female	28	none	presently_married	Trader/Business	islam	5_above	6	3000	less_1	817877	721	127244	1346	Yes	Yes	No	Yes	Yes	No	Yes	Yes	Yes	Yes	Yes	No	a	a	a	a	a	a	a	a	a	Yes
785	borno	Konduga	Auno	Gubio Road Camp	Formal	2015	Yes	female	39	none	presently_married	Unemployed	islam	5_above	7	1000	less_1	817877	721	127244	22834	Yes	Yes	No	Yes	Yes	No	No	No	No	No	No	No	a	a	a	a	a	a	a	a	a	Yes
786	borno	Konduga	Auno	Gubio Road Camp	Formal	2015	Yes	female	40	pri	presently_married	Unemployed	islam	5_above	8	3000	less_1	817877	721	127244	22834	No	Yes	No	Yes	Yes	No	No	No	No	No	No	No	a	a	a	a	a	a	a	a	a	Yes
787	borno	MMC	Shehuri North	Kawar Maila	Informal	2014	Yes	female	40	none	presently_married	Trader/Business	islam	5_above	10	5000	less_1	817877	721	127244	1346	Yes	Yes	No	No	Yes	No	Yes	No	No	No	Yes	No	a	a	a	a	a	a	a	a	a	Yes
788	borno	MMC	Shehuri North	Kawar Maila	Informal	2014	Yes	female	35	none	presently_married	Trader/Business	islam	5_above	9	4000	less_1	817877	721	127244	1346	Yes	Yes	No	No	Yes	No	Yes	Yes	Yes	Yes	Yes	No	a	a	a	a	a	a	a	a	a	Yes
789	adamawa	Fufore	Pariya	Daware camp	Formal	2014	Yes	male	69	none	presently_married	Farmer	islam	5_above	6	4000	less_1	20133	716	10447	3098	No	No	No	No	Yes	No	No	Yes	No	No	No	No	a	a	a	a	a	a	a	a	a	No	Myths, misconceptions, misinformation, disbelieve
790	adamawa	Fufore	Pariya	Daware camp	Formal	2014	Yes	female	22	pri	presently_married	Unemployed	islam	5_above	10	0	less_1	20133	716	10447	3098	Yes	No	No	No	Yes	No	Yes	No	Yes	No	Yes	No	a	a	a	a	a	a	a	a	a	Yes
791	adamawa	Fufore	Pariya	Daware camp	Formal	2014	Yes	female	23	none	presently_married	Unemployed	islam	5_above	4	0	less_1	20133	716	10447	3098	No	No	No	No	No	No	No	No	No	No	No	No	a	a	a	a	a	a	a	a	a	Yes
792	adamawa	Yola South	Namtari	Malkohi village camp	Informal	2015	Yes	female	18	none	never_married	Artisan	islam	5_above	10	10000	less_1	20133	716	10447	3063	Yes	Yes	No	Yes	Yes	No	No	No	No	No	No	No	a	a	a	a	a	a	a	a	a	Yes
793	adamawa	Fufore	Pariya	Daware camp	Formal	2014	Yes	male	23	sec	never_married	Farmer	islam	5_above	4	0	less_1	20133	716	10447	3098	No	Yes	No	No	Yes	No	No	No	No	No	No	No	a	a	a	a	a	a	a	a	a	Yes
794	adamawa	Fufore	Pariya	Daware camp	Formal	2014	Yes	female	70	pri	widowed	Farmer	islam	5_above	7	0	less_1	20133	716	10447	3098	No	No	No	No	No	No	No	No	No	No	No	No	a	a	a	a	a	a	a	a	a	Yes
795	adamawa	Yola South	Namtari	Malkohi village camp	Informal	2015	Yes	female	33	none	presently_married	Farmer	islam	6	6	0	btw_1_2	20133	716	10447	3063	Yes	Yes	No	Yes	Yes	No	Yes	No	Yes	Yes	Yes	No	a	a	a	a	a	a	a	a	a	Yes
796	adamawa	Fufore	Pariya	Daware camp	Formal	2014	Yes	female	25	none	presently_married	Unemployed	islam	5_above	5	0	less_1	20133	716	10447	3098	No	No	No	No	No	No	No	No	No	No	No	No	a	a	a	a	a	a	a	a	a	No	Fear/concern about vaccine safety and side effects
797	adamawa	Yola South	Namtari	Malkohi village camp	Informal	2015	Yes	female	20	sec	presently_married	Artisan	islam	2_5	3	7000	less_1	20133	716	10447	3063	Yes	Yes	No	No	Yes	No	No	No	No	No	No	No	a	a	a	a	a	a	a	a	a	No	Related to consent/approval from husband/household head
798	adamawa	Fufore	Pariya	Daware camp	Formal	2014	Yes	male	50	none	presently_married	Trader/Business	islam	5_above	5	4000	less_1	20133	716	10447	3098	No	Yes	No	No	No	No	No	No	No	No	No	No	a	a	a	a	a	a	a	a	a	Yes
799	adamawa	Fufore	Pariya	Daware camp	Formal	2014	Yes	female	35	none	widowed	Farmer	islam	less_1	8	0	less_1	20133	716	10447	3098	No	No	No	No	No	No	No	No	No	No	No	No	a	a	a	a	a	a	a	a	a	Yes
800	adamawa	Fufore	Pariya	Daware camp	Formal	2014	Yes	female	55	none	presently_married	Unemployed	islam	5_above	14	0	less_1	20133	716	10447	3098	No	No	No	No	No	No	No	No	No	No	No	No	a	a	a	a	a	a	a	a	a	Yes
801	adamawa	Fufore	Pariya	Daware camp	Formal	2014	Yes	male	33	none	presently_married	Farmer	islam	5_above	3	0	less_1	20133	716	10447	3098	No	Yes	No	No	Yes	No	No	No	No	No	No	No	a	a	a	a	a	a	a	a	a	Yes
802	adamawa	Yola South	Namtari	Malkohi village camp	Informal	2015	Yes	female	26	none	presently_divorced	Farmer	islam	8	3	0	btw_1_2	20133	716	10447	3063	Yes	Yes	No	No	Yes	No	Yes	No	No	Yes	Yes	No	a	a	a	a	a	a	a	a	a	Yes
803	adamawa	Yola South	Namtari	Malkohi village camp	Informal	2015	Yes	female	21	pri	presently_married	Trader/Business	islam	6	4	0	btw_1_2	20133	716	10447	3063	Yes	Yes	No	No	Yes	No	No	No	Yes	No	Yes	No	a	a	a	a	a	a	a	a	a	Yes
804	adamawa	Yola South	Namtari	Malkohi village camp	Informal	2015	Yes	male	32	none	presently_married	Artisan	islam	8	5	0	btw_1_2	20133	716	10447	3063	Yes	Yes	No	No	Yes	No	No	No	Yes	No	Yes	No	a	a	a	a	a	a	a	a	a	Yes
805	adamawa	Girei	Wuro dole	Chakamidari camp	Informal	2014	No	female	25	pri	presently_married	Unemployed	islam	4	5	0	btw_3_5	20133	716	10447	475	No	Yes	No	No	No	No	No	No	No	No	Yes	No	a	a	a	a	a	a	a	a	a	No	Fear/concern about vaccine safety and side effects
806	adamawa	Girei	Wuro dole	Chakamidari camp	Informal	2014	No	female	45	none	presently_married	Trader/Business	islam	8	8	8000	btw_3_5	20133	716	10447	475	Yes	Yes	No	No	No	No	No	No	Yes	No	Yes	No	a	a	a	a	a	a	a	a	a	Yes
807	adamawa	Girei	Wuro dole	Chakamidari camp	Informal	2014	No	female	42	none	presently_separated	Farmer	islam	8	5	0	btw_3_5	20133	716	10447	475	Yes	No	No	No	No	No	No	No	Yes	No	No	No	a	a	a	a	a	a	a	a	a	Yes
808	adamawa	Fufore	Pariya	Daware camp	Formal	2014	Yes	female	28	none	presently_married	Trader/Business	islam	5_above	22	1500	less_1	20133	716	10447	3098	No	Yes	No	No	Yes	No	No	No	No	No	No	No	a	a	a	a	a	a	a	a	a	Yes
809	adamawa	Fufore	Pariya	Daware camp	Formal	2014	Yes	female	32	none	presently_married	Unemployed	islam	5_above	5	0	less_1	20133	716	10447	3098	No	No	No	No	No	No	No	No	No	No	No	No	a	a	a	a	a	a	a	a	a	Yes
810	adamawa	Fufore	Pariya	Daware camp	Formal	2014	Yes	female	27	none	presently_married	Unemployed	islam	5_above	4	0	less_1	20133	716	10447	3098	No	No	No	No	No	No	No	No	No	No	No	No	a	a	a	a	a	a	a	a	a	Yes
811	adamawa	Yola South	Namtari	Malkohi camp	Formal	2014	Yes	female	50	none	widowed	Farmer	christianity	8	6	0	less_1	20133	716	10447	1239	No	Yes	No	No	Yes	No	Yes	No	Yes	Yes	No	No	a	a	a	a	a	a	a	a	a	Yes
812	adamawa	Fufore	Fufore	Wuro Kukori camp	Informal	2015	Yes	male	31	none	presently_married	Farmer	islam	5_above	6	0	less_1	20133	716	10447	1560	No	No	No	No	No	No	Yes	No	No	Yes	No	No	a	a	a	a	a	a	a	a	a	Yes
813	adamawa	Fufore	Fufore	Wuro Kukori camp	Informal	2015	Yes	male	38	none	presently_married	Trader/Business	islam	5_above	5	20000	less_1	20133	716	10447	1560	No	Yes	No	No	Yes	No	No	No	No	No	No	No	a	a	a	a	a	a	a	a	a	Yes
814	adamawa	Fufore	Fufore	Wuro Kukori camp	Informal	2015	Yes	female	20	none	presently_married	Trader/Business	islam	5_above	3	2000	less_1	20133	716	10447	1560	No	No	No	No	No	No	No	No	No	No	No	No	a	a	a	a	a	a	a	a	a	No	No reason given
815	adamawa	Girei	Damare	Damare camp	Formal	2017	Yes	male	30	sec	never_married	Farmer	christianity	5	8	0	less_1	20133	716	10447	1012	No	Yes	No	No	Yes	No	No	No	No	Yes	No	No	a	a	a	a	a	a	a	a	a	Yes
816	adamawa	Fufore	Fufore	Wuro Kukori camp	Informal	2015	Yes	female	51	none	presently_married	Unemployed	islam	5_above	12	0	less_1	20133	716	10447	1560	No	No	No	No	No	No	No	No	No	No	No	No	a	a	a	a	a	a	a	a	a	No	Myths, misconceptions, misinformation, disbelieve
817	adamawa	Fufore	Fufore	Wuro Kukori camp	Informal	2015	Yes	male	35	none	presently_married	Farmer	islam	5_above	3	0	less_1	20133	716	10447	1560	Yes	Yes	No	No	Yes	No	Yes	Yes	Yes	Yes	No	No	a	a	a	a	a	a	a	a	a	Yes
818	adamawa	Yola South	Namtari	Malkohi camp	Formal	2014	Yes	female	30	none	presently_married	Farmer	islam	5	6	0	less_1	20133	716	10447	1239	No	Yes	No	Yes	Yes	No	Yes	No	No	Yes	Yes	No	a	a	a	a	a	a	a	a	a	Yes
819	adamawa	Fufore	Fufore	Wuro Kukori camp	Informal	2015	Yes	female	25	none	presently_married	Farmer	islam	5_above	6	0	less_1	20133	716	10447	1560	No	No	No	No	No	No	No	No	No	No	No	No	a	a	a	a	a	a	a	a	a	Yes
820	adamawa	Fufore	Fufore	Wuro Kukori camp	Informal	2015	Yes	female	25	none	presently_married	Farmer	islam	5_above	6	0	less_1	20133	716	10447	1560	No	No	No	No	No	No	No	No	No	No	No	No	a	a	a	a	a	a	a	a	a	Yes
821	adamawa	Fufore	Fufore	Wuro Kukori camp	Informal	2015	Yes	female	30	none	presently_married	Unemployed	islam	5_above	10	0	less_1	20133	716	10447	1560	No	No	No	No	No	No	No	No	No	No	No	No	a	a	a	a	a	a	a	a	a	Yes
822	adamawa	Fufore	Fufore	Wuro Kukori camp	Informal	2015	Yes	female	51	none	widowed	Farmer	islam	5_above	3	0	less_1	20133	716	10447	1560	No	No	No	No	No	No	No	No	No	No	No	No	a	a	a	a	a	a	a	a	a	No	No reason given
823	adamawa	Yola South	Namtari	Malkohi camp	Formal	2014	Yes	female	60	none	widowed	Unemployed	islam	8	3	0	less_1	20133	716	10447	1239	No	Yes	No	Yes	Yes	No	Yes	No	No	No	No	No	a	a	a	a	a	a	a	a	a	Yes
824	adamawa	Fufore	Fufore	Wuro Kukori camp	Informal	2015	Yes	female	20	none	presently_married	Unemployed	christianity	2_5	4	0	less_1	20133	716	10447	1560	No	No	No	No	No	No	No	No	No	No	No	No	a	a	a	a	a	a	a	a	a	Yes
825	adamawa	Fufore	Fufore	Wuro Kukori camp	Informal	2015	Yes	male	19	pri	never_married	Student	islam	5_above	5	0	less_1	20133	716	10447	1560	No	Yes	No	No	Yes	No	Yes	Yes	No	Yes	No	No	a	a	a	a	a	a	a	a	a	Yes
826	adamawa	Fufore	Fufore	Wuro Kukori camp	Informal	2015	Yes	female	30	none	presently_married	Farmer	islam	5_above	10	0	less_1	20133	716	10447	1560	No	Yes	No	No	Yes	No	Yes	Yes	No	Yes	No	No	a	a	a	a	a	a	a	a	a	Yes
827	adamawa	Fufore	Fufore	Wuro Kukori camp	Informal	2015	Yes	female	19	none	presently_married	Unemployed	islam	5_above	3	0	less_1	20133	716	10447	1560	No	No	No	No	No	No	No	No	No	Yes	No	No	a	a	a	a	a	a	a	a	a	Yes
828	adamawa	Yola South	Namtari	Malkohi camp	Formal	2014	Yes	female	40	none	presently_married	Farmer	islam	8	9	0	less_1	20133	716	10447	1239	Yes	Yes	No	No	Yes	No	Yes	No	Yes	No	No	No	a	a	a	a	a	a	a	a	a	Yes
829	adamawa	Fufore	Fufore	Wuro Kukori camp	Informal	2015	Yes	female	28	none	presently_married	Unemployed	islam	5_above	4	6	less_1	20133	716	10447	1560	Yes	No	No	No	Yes	No	No	No	No	No	No	No	a	a	a	a	a	a	a	a	a	Yes
830	adamawa	Fufore	Fufore	Wuro Kukori camp	Informal	2015	Yes	female	42	none	presently_married	Trader/Business	islam	5_above	5	2500	less_1	20133	716	10447	1560	No	No	No	No	No	No	No	No	No	No	No	No	a	a	a	a	a	a	a	a	a	No	Fear/concern about vaccine safety and side effects
831	adamawa	Fufore	Fufore	Wuro Kukori camp	Informal	2015	Yes	female	34	none	presently_married	Unemployed	islam	5_above	7	2000	less_1	20133	716	10447	1560	No	No	No	No	No	No	No	No	No	No	No	No	a	a	a	a	a	a	a	a	a	No	Myths, misconceptions, misinformation, disbelieve
832	adamawa	Fufore	Fufore	Wuro Kukori camp	Informal	2015	Yes	male	65	none	presently_married	Farmer	islam	5_above	15	30000	less_1	20133	716	10447	1560	Yes	No	No	No	Yes	No	Yes	Yes	No	No	No	No	a	a	a	a	a	a	a	a	a	Yes
833	adamawa	Fufore	Fufore	Wuro Kukori camp	Informal	2015	Yes	male	50	none	presently_married	Farmer	islam	5_above	9	0	less_1	20133	716	10447	1560	Yes	No	No	No	Yes	No	No	No	No	No	No	No	a	a	a	a	a	a	a	a	a	Yes
834	adamawa	Girei	Damare	Damare camp	Formal	2017	Yes	female	20	sec	never_married	Student	christianity	5	8	0	less_1	20133	716	10447	1012	Yes	Yes	No	No	No	No	No	No	No	No	Yes	No	a	a	a	a	a	a	a	a	a	Yes
835	adamawa	Yola South	Namtari	Malkohi camp	Formal	2014	Yes	female	20	sec	presently_married	Unemployed	islam	8	3	0	less_1	20133	716	10447	1239	Yes	Yes	No	Yes	Yes	No	Yes	No	Yes	Yes	No	No	a	a	a	a	a	a	a	a	a	Yes
836	adamawa	Yola South	Namtari	Malkohi camp	Formal	2014	Yes	female	22	none	presently_married	Unemployed	islam	8	2	0	less_1	20133	716	10447	1239	No	Yes	No	No	Yes	No	Yes	No	Yes	Yes	No	No	a	a	a	a	a	a	a	a	a	No	Myths, misconceptions, misinformation, disbelieve
837	adamawa	Fufore	Fufore	Wuro Kukori camp	Informal	2015	Yes	male	46	none	never_married	Trader/Business	islam	5_above	7	25000	less_1	20133	716	10447	1560	No	Yes	No	No	Yes	No	No	No	No	No	No	No	a	a	a	a	a	a	a	a	a	Yes
838	adamawa	Fufore	Fufore	Wuro Kukori camp	Informal	2015	Yes	female	25	none	presently_married	Unemployed	islam	5_above	4	0	less_1	20133	716	10447	1560	No	Yes	No	No	Yes	No	No	No	No	No	No	No	a	a	a	a	a	a	a	a	a	No	Myths, misconceptions, misinformation, disbelieve
839	adamawa	Girei	Damare	Damare camp	Formal	2017	Yes	female	25	sec	never_married	Unemployed	christianity	5	3	0	less_1	20133	716	10447	1012	No	Yes	No	No	No	No	No	No	No	No	No	No	a	a	a	a	a	a	a	a	a	Yes
840	adamawa	Fufore	Fufore	Wuro Kukori camp	Informal	2015	Yes	male	21	none	never_married	Unemployed	islam	5_above	6	0	less_1	20133	716	10447	1560	No	No	No	No	No	No	No	No	No	No	No	No	a	a	a	a	a	a	a	a	a	Yes
841	adamawa	Fufore	Fufore	Wuro Kukori camp	Informal	2015	Yes	female	42	none	presently_married	Farmer	islam	5_above	10	0	less_1	20133	716	10447	1560	No	No	No	No	No	No	No	No	No	No	No	No	a	a	a	a	a	a	a	a	a	Yes
842	adamawa	Fufore	Fufore	Wuro Kukori camp	Informal	2015	Yes	female	35	none	presently_married	Unemployed	islam	5_above	9	0	less_1	20133	716	10447	1560	No	No	No	No	Yes	No	No	No	No	No	No	No	a	a	a	a	a	a	a	a	a	Yes
843	adamawa	Girei	Damare	Damare camp	Formal	2017	Yes	female	28	sec	presently_married	Unemployed	christianity	5	4	0	less_1	20133	716	10447	1012	No	Yes	No	No	No	No	No	No	No	No	Yes	No	a	a	a	a	a	a	a	a	a	Yes
844	adamawa	Fufore	Fufore	Wuro Kukori camp	Informal	2015	Yes	female	70	none	widowed	Unemployed	islam	5_above	5	0	less_1	20133	716	10447	1560	No	No	No	No	No	No	No	No	No	No	No	No	a	a	a	a	a	a	a	a	a	No	Myths, misconceptions, misinformation, disbelieve
845	adamawa	Fufore	Fufore	Wuro Kukori camp	Informal	2015	Yes	female	38	none	presently_married	Farmer	islam	less_1	8	0	less_1	20133	716	10447	1560	No	No	No	No	No	No	No	No	No	No	No	No	a	a	a	a	a	a	a	a	a	Yes
846	adamawa	Fufore	Fufore	Wuro Kukori camp	Informal	2015	Yes	female	30	none	presently_married	Farmer	islam	5_above	5	0	less_1	20133	716	10447	1560	No	No	No	No	No	No	No	No	No	No	No	No	a	a	a	a	a	a	a	a	a	No	Myths, misconceptions, misinformation, disbelieve
847	adamawa	Girei	Damare	Damare camp	Formal	2017	Yes	male	20	sec	never_married	Student	christianity	5	6	0	less_1	20133	716	10447	1012	No	Yes	No	No	Yes	No	No	No	No	Yes	Yes	No	a	a	a	a	a	a	a	a	a	Yes
848	adamawa	Fufore	Fufore	Wuro Kukori camp	Informal	2015	Yes	female	32	none	presently_married	Unemployed	islam	5_above	7	0	less_1	20133	716	10447	1560	No	Yes	No	No	Yes	No	No	Yes	No	Yes	No	No	a	a	a	a	a	a	a	a	a	Yes
849	adamawa	Fufore	Fufore	Wuro Kukori camp	Informal	2015	Yes	male	63	none	presently_married	Farmer	islam	5_above	10	0	less_1	20133	716	10447	1560	No	No	No	No	No	No	No	No	No	No	No	No	a	a	a	a	a	a	a	a	a	Yes
850	adamawa	Fufore	Fufore	Wuro Kukori camp	Informal	2015	Yes	male	65	none	presently_married	Farmer	islam	5_above	7	0	less_1	20133	716	10447	1560	No	No	No	No	No	No	Yes	No	No	Yes	No	No	a	a	a	a	a	a	a	a	a	Yes
851	adamawa	Fufore	Fufore	Wuro Kukori camp	Informal	2015	Yes	male	38	none	presently_married	Farmer	islam	5_above	6	0	less_1	20133	716	10447	1560	No	No	No	No	Yes	No	No	No	No	No	No	No	a	a	a	a	a	a	a	a	a	Yes
852	adamawa	Fufore	Fufore	Wuro Kukori camp	Informal	2015	Yes	male	52	none	presently_married	Farmer	islam	5_above	15	0	less_1	20133	716	10447	1560	No	No	No	No	No	No	No	No	No	No	No	No	a	a	a	a	a	a	a	a	a	Yes
853	adamawa	Fufore	Fufore	Wuro Kukori camp	Informal	2015	Yes	male	38	none	presently_married	Farmer	christianity	5_above	12	0	less_1	20133	716	10447	1560	No	No	No	No	Yes	No	No	No	No	No	No	No	a	a	a	a	a	a	a	a	a	Yes
854	adamawa	Fufore	Fufore	Wuro Kukori camp	Informal	2015	Yes	male	50	none	presently_married	Farmer	islam	5_above	16	0	less_1	20133	716	10447	1560	No	Yes	No	No	Yes	No	No	No	No	Yes	No	No	a	a	a	a	a	a	a	a	a	Yes
855	adamawa	Girei	Damare	Damare camp	Formal	2017	Yes	male	29	sec	presently_married	Artisan	islam	5	9	10000	less_1	20133	716	10447	1012	Yes	Yes	No	No	No	No	No	No	No	No	Yes	No	a	a	a	a	a	a	a	a	a	Yes
856	adamawa	Fufore	Fufore	Wuro Kukori camp	Informal	2015	Yes	male	61	none	presently_married	Farmer	islam	5_above	7	0	less_1	20133	716	10447	1560	No	No	No	No	No	No	No	No	No	No	No	No	a	a	a	a	a	a	a	a	a	No	Myths, misconceptions, misinformation, disbelieve
857	adamawa	Girei	Damare	Damare camp	Formal	2017	Yes	female	30	pri	presently_married	Unemployed	islam	5	7	0	less_1	20133	716	10447	1012	Yes	Yes	No	No	No	No	No	No	No	No	Yes	No	a	a	a	a	a	a	a	a	a	Yes
858	adamawa	Fufore	Fufore	Wuro Kukori camp	Informal	2015	Yes	female	30	pri	presently_married	Unemployed	islam	5_above	6	0	less_1	20133	716	10447	1560	No	Yes	No	Yes	Yes	No	Yes	Yes	Yes	Yes	No	No	a	a	a	a	a	a	a	a	a	Yes
859	adamawa	Fufore	Fufore	Wuro Kukori camp	Informal	2015	Yes	male	60	none	presently_married	Farmer	islam	5_above	13	0	less_1	20133	716	10447	1560	No	No	No	No	No	No	No	No	No	No	No	No	a	a	a	a	a	a	a	a	a	Yes
860	adamawa	Fufore	Fufore	Wuro Kukori camp	Informal	2015	Yes	male	35	none	presently_married	Farmer	islam	5_above	2	0	less_1	20133	716	10447	1560	No	No	No	No	Yes	No	No	No	No	No	No	No	a	a	a	a	a	a	a	a	a	Yes
861	adamawa	Fufore	Fufore	Wuro Kukori camp	Informal	2015	Yes	male	40	none	presently_married	Farmer	islam	5_above	10	2500	less_1	20133	716	10447	1560	No	No	No	No	Yes	No	No	No	No	No	No	No	a	a	a	a	a	a	a	a	a	Yes
862	adamawa	Fufore	Fufore	Wuro Kukori camp	Informal	2015	Yes	male	40	none	never_married	Trader/Business	islam	5_above	10	6000	less_1	20133	716	10447	1560	No	No	No	No	Yes	No	No	No	No	No	No	No	a	a	a	a	a	a	a	a	a	No	Myths, misconceptions, misinformation, disbelieve
863	adamawa	Fufore	Fufore	Wuro Kukori camp	Informal	2015	Yes	female	30	none	presently_married	Unemployed	islam	5_above	5	0	less_1	20133	716	10447	1560	No	No	No	No	Yes	No	No	No	No	No	No	No	a	a	a	a	a	a	a	a	a	Yes
864	adamawa	Fufore	Fufore	Wuro Kukori camp	Informal	2015	Yes	male	32	none	presently_married	Farmer	islam	5_above	7	0	less_1	20133	716	10447	1560	No	No	No	No	Yes	No	No	No	No	Yes	No	No	a	a	a	a	a	a	a	a	a	No	No felt need
865	adamawa	Fufore	Fufore	Wuro Kukori camp	Informal	2015	Yes	male	30	none	presently_married	Farmer	islam	5_above	7	0	less_1	20133	716	10447	1560	No	Yes	No	No	Yes	No	Yes	Yes	No	Yes	Yes	No	a	a	a	a	a	a	a	a	a	Yes
866	adamawa	Fufore	Fufore	Wuro Kukori camp	Informal	2015	Yes	male	40	none	presently_married	Farmer	islam	5_above	8	0	less_1	20133	716	10447	1560	No	Yes	No	No	Yes	No	No	No	No	No	No	No	a	a	a	a	a	a	a	a	a	Yes
867	adamawa	Fufore	Fufore	Wuro Kukori camp	Informal	2015	Yes	male	33	none	presently_married	Farmer	islam	less_1	4	0	less_1	20133	716	10447	1560	No	No	No	No	No	No	No	No	No	No	No	No	a	a	a	a	a	a	a	a	a	No	No felt need
868	adamawa	Fufore	Fufore	Wuro Kukori camp	Informal	2015	Yes	female	50	none	presently_married	Farmer	islam	5_above	7	0	less_1	20133	716	10447	1560	No	No	No	No	No	No	Yes	No	No	No	No	No	a	a	a	a	a	a	a	a	a	Yes
869	adamawa	Fufore	Fufore	Wuro Kukori camp	Informal	2015	Yes	male	53	none	presently_married	Farmer	islam	less_1	8	0	less_1	20133	716	10447	1560	No	No	No	No	No	No	No	No	No	No	No	No	a	a	a	a	a	a	a	a	a	Yes
870	adamawa	Fufore	Fufore	Wuro Kukori camp	Informal	2015	Yes	female	40	none	presently_married	Unemployed	islam	5_above	5	0	less_1	20133	716	10447	1560	No	Yes	No	No	Yes	No	No	No	No	Yes	Yes	No	a	a	a	a	a	a	a	a	a	Yes
871	adamawa	Girei	Damare	Damare camp	Formal	2017	Yes	female	25	none	presently_married	Unemployed	islam	5	3	0	less_1	20133	716	10447	1012	No	Yes	No	No	No	No	No	No	No	No	Yes	No	a	a	a	a	a	a	a	a	a	Yes
872	adamawa	Fufore	Fufore	Wuro Kukori camp	Informal	2015	Yes	male	41	none	presently_married	Farmer	islam	5_above	4	0	less_1	20133	716	10447	1560	No	No	No	No	No	No	No	No	No	Yes	No	No	a	a	a	a	a	a	a	a	a	Yes
873	adamawa	Fufore	Fufore	Wuro Kukori camp	Informal	2015	Yes	female	34	none	presently_married	Unemployed	islam	5_above	6	0	less_1	20133	716	10447	1560	No	No	No	No	No	No	No	No	No	No	No	No	a	a	a	a	a	a	a	a	a	No	No reason given
874	adamawa	Fufore	Fufore	Wuro Kukori camp	Informal	2015	Yes	male	20	none	never_married	Trader/Business	islam	5_above	9	3000	less_1	20133	716	10447	1560	No	Yes	No	No	Yes	No	Yes	Yes	No	Yes	Yes	No	a	a	a	a	a	a	a	a	a	Yes
875	adamawa	Fufore	Fufore	Wuro Kukori camp	Informal	2015	Yes	female	68	none	widowed	Unemployed	islam	5_above	3	0	less_1	20133	716	10447	1560	No	No	No	No	No	No	No	No	No	No	No	No	a	a	a	a	a	a	a	a	a	No	Myths, misconceptions, misinformation, disbelieve
876	adamawa	Fufore	Fufore	Wuro Kukori camp	Informal	2015	Yes	female	70	none	widowed	Unemployed	islam	5_above	7	0	less_1	20133	716	10447	1560	No	No	No	No	No	No	No	No	No	No	No	No	a	a	a	a	a	a	a	a	a	Yes
877	adamawa	Girei	Damare	Damare camp	Formal	2017	Yes	male	18	sec	never_married	Student	christianity	5	3	0	less_1	20133	716	10447	1012	No	Yes	No	Yes	Yes	No	No	No	No	No	Yes	No	a	a	a	a	a	a	a	a	a	Yes
878	adamawa	Yola South	Namtari	Malkohi camp	Formal	2014	Yes	male	22	sec	never_married	Artisan	islam	5_above	5	10000	less_1	20133	716	10447	1239	Yes	No	No	No	Yes	No	No	No	No	Yes	Yes	No	a	a	a	a	a	a	a	a	a	Yes
879	adamawa	Yola South	Namtari	Malkohi village camp	Informal	2015	Yes	female	30	none	presently_married	Farmer	islam	3	9	0	btw_1_2	20133	716	10447	3063	No	No	No	No	Yes	No	Yes	No	No	Yes	No	No	n	a	a	a	a	a	a	a	a	Yes
880	adamawa	Fufore	Pariya	Daware camp	Formal	2014	Yes	female	20	none	presently_married	Unemployed	islam	1_2	8	0	less_1	20133	716	10447	3098	No	No	No	No	No	No	No	No	No	No	No	No	a	a	a	a	a	n	a	a	a	Yes
881	adamawa	Fufore	Pariya	Daware camp	Formal	2014	Yes	female	37	none	presently_married	Unemployed	islam	5_above	7	0	less_1	20133	716	10447	3098	No	No	No	No	No	No	No	No	No	No	No	No	a	a	a	a	n	a	a	a	a	No	Myths, misconceptions, misinformation, disbelieve
882	adamawa	Fufore	Fufore	Wuro Kukori camp	Informal	2015	Yes	female	52	none	widowed	Farmer	islam	5_above	3	0	less_1	20133	716	10447	1560	No	No	No	No	No	No	No	No	No	No	No	No	a	a	a	n	a	a	a	a	a	No	No felt need
883	adamawa	Fufore	Fufore	Wuro Kukori camp	Informal	2015	Yes	male	38	none	presently_married	Trader/Business	islam	5_above	4	0	less_1	20133	716	10447	1560	No	No	No	No	No	No	No	No	No	No	No	No	a	a	a	n	a	a	a	a	a	Yes
884	borno	Jere	Dusuman	Muna Camp	Formal	2015	Yes	female	30	none	presently_married	Unemployed	islam	2_5	6	700	btw_3_5	817877	721	127244	49931	No	Yes	No	Yes	No	No	No	No	No	No	No	No	sa	sa	a	a	d	a	a	sa	a	Yes
885	yobe	damaturu	maisandari_waziri_ibrahim	Huri camp	Informal	2014	Yes	female	35	none	presently_married	Unemployed	islam	5_above	8	15000	less_1	17010	738	15297	786	Yes	Yes	No	No	No	No	No	No	Yes	Yes	No	No	a	a	a	a	d	a	a	a	a	Yes
886	yobe	gujba	gujba	Ajayari camp	Informal	2018	No	male	35	none	presently_married	Farmer	islam	5_above	9	30000	less_1	17010	738	15297	2184	No	Yes	No	No	Yes	No	Yes	Yes	Yes	Yes	No	No	a	a	a	a	n	n	n	n	n	Yes
887	yobe	damaturu	gambir_moduri	Kasaisa camp	Informal	2014	No	male	60	none	presently_married	Farmer	islam	5_above	8	15000	less_1	17010	738	15297	2166	No	Yes	No	Yes	Yes	No	Yes	Yes	No	Yes	No	No	sa	sa	sa	n	n	n	a	a	a	Yes
888	yobe	gujba	gujba	Fulatari camp	Informal	2017	No	male	75	none	presently_married	Unemployed	islam	5_above	10	15000	less_1	17010	738	15297	1701	No	Yes	No	No	Yes	No	No	No	No	No	No	No	sa	sa	sa	n	n	n	a	a	a	Yes
889	yobe	damaturu	maisandari_waziri_ibrahim	Huri camp	Informal	2014	Yes	female	40	none	presently_married	Farmer	islam	2_5	10	20000	btw_3_5	17010	738	15297	786	Yes	Yes	No	No	No	No	No	No	No	No	No	No	a	a	a	n	n	n	a	a	a	Yes
890	yobe	damaturu	gambir_moduri	Kasaisa camp	Informal	2014	No	female	20	none	presently_married	Unemployed	islam	2_5	2	15000	less_1	17010	738	15297	2166	No	No	No	Yes	Yes	No	No	No	Yes	Yes	No	No	a	a	a	n	n	n	a	a	a	Yes
891	yobe	gujba	gujba	Ajayari camp	Informal	2018	No	female	60	none	presently_married	Farmer	islam	5_above	5	20000	less_1	17010	738	15297	2184	Yes	Yes	No	No	Yes	No	No	No	Yes	Yes	No	No	a	a	a	n	n	n	n	n	n	Yes
892	borno	Konduga	Auno	Gubio Road Camp	Formal	2015	Yes	male	35	pri	presently_married	Others	islam	5_above	4	5000	less_1	817877	721	127244	22834	Yes	No	No	Yes	Yes	No	Yes	Yes	No	Yes	No	Yes	a	a	a	n	n	n	a	a	a	Yes
893	borno	Konduga	Auno	Gubio Road Camp	Formal	2015	Yes	female	34	pri	presently_married	Unemployed	islam	5_above	7	2000	less_1	817877	721	127244	22834	Yes	Yes	No	Yes	Yes	No	No	Yes	No	No	No	Yes	a	a	a	n	n	n	a	a	a	Yes
894	borno	Konduga	Auno	Gubio Road Camp	Formal	2015	Yes	male	45	pri	presently_married	Farmer	islam	5_above	6	4000	less_1	817877	721	127244	22834	Yes	Yes	No	Yes	Yes	No	No	Yes	Yes	Yes	No	No	a	a	a	n	n	n	a	a	a	Yes
895	borno	Konduga	Auno	Gubio Road Camp	Formal	2015	Yes	female	47	none	presently_married	Unemployed	islam	5_above	8	2000	less_1	817877	721	127244	22834	Yes	Yes	No	No	No	No	No	No	No	No	No	No	a	a	a	n	n	n	a	a	a	Yes
896	borno	Konduga	Auno	Gubio Road Camp	Formal	2015	Yes	female	49	none	presently_married	Unemployed	islam	5_above	9	1000	less_1	817877	721	127244	22834	No	No	No	No	No	No	No	No	No	No	No	No	a	a	a	n	n	n	a	a	a	Yes
897	yobe	damaturu	kukareta_warsala	Kukareta camp	Informal	2014	Yes	female	18	pri	presently_married	Artisan	islam	5_above	2	1500	less_1	17010	738	15297	7620	No	No	No	No	No	No	No	No	No	No	No	No	a	n	n	n	n	n	a	a	a	Yes
898	borno	Konduga	Auno	Gubio Road Camp	Formal	2015	Yes	male	52	none	presently_married	Farmer	islam	5_above	9	7000	less_1	817877	721	127244	22834	Yes	Yes	No	No	Yes	No	No	No	No	No	No	No	n	n	n	n	n	n	a	a	a	Yes
899	borno	Konduga	Auno	Gubio Road Camp	Formal	2015	Yes	male	56	none	presently_married	Farmer	islam	5_above	11	5000	less_1	817877	721	127244	22834	Yes	Yes	No	No	Yes	No	No	No	No	No	No	No	n	n	n	n	n	n	a	a	a	No	No reason given
900	adamawa	Yola South	Namtari	Malkohi camp	Formal	2014	Yes	female	20	sec	presently_married	Unemployed	islam	5_above	3	3000	less_1	20133	716	10447	1239	No	No	No	No	No	No	No	No	No	No	No	No	n	n	n	n	n	n	a	a	a	Yes
901	borno	Jere	Old Maiduguri	El-Miskin Camp	Informal	2014	Yes	female	26	none	presently_married	Farmer	islam	5_above	6	2000	btw_1_2	817877	721	127244	7348	Yes	No	No	No	Yes	No	Yes	Yes	Yes	No	No	No	d	d	a	d	a	sd	a	a	a	Yes
902	yobe	damaturu	gambir_moduri	Kasaisa camp	Informal	2014	No	male	25	none	presently_married	Farmer	islam	2_5	3	10000	less_1	17010	738	15297	2166	Yes	No	No	Yes	Yes	No	No	No	Yes	Yes	No	No	sa	sa	sa	d	d	d	a	a	a	Yes
903	yobe	gujba	gujba	Fulatari camp	Informal	2017	No	male	70	none	presently_married	Unemployed	islam	5_above	8	13000	less_1	17010	738	15297	1701	Yes	Yes	No	No	Yes	No	No	No	No	No	No	No	sa	sa	sa	d	d	d	a	a	a	Yes
904	yobe	gujba	gujba	Fulatari camp	Informal	2017	No	male	40	none	presently_married	Unemployed	islam	2_5	5	15000	less_1	17010	738	15297	1701	Yes	No	No	No	Yes	No	No	No	No	No	No	No	sa	sa	sa	d	d	d	n	n	n	No	Fear/concern about vaccine safety and side effects
905	yobe	gujba	gujba	Fulatari camp	Informal	2017	No	male	70	none	presently_married	Farmer	islam	2_5	13	15000	less_1	17010	738	15297	1701	No	Yes	No	No	Yes	No	No	No	No	Yes	No	No	a	a	a	d	d	d	a	a	a	No	Fear/concern about vaccine safety and side effects
906	yobe	gujba	gujba	Fulatari camp	Informal	2017	No	male	48	none	presently_married	Unemployed	islam	5_above	7	20000	less_1	17010	738	15297	1701	Yes	No	No	No	Yes	No	Yes	No	No	No	Yes	No	a	a	a	d	d	d	n	n	n	No	Fear/concern about vaccine safety and side effects
907	yobe	gujba	gujba	Fulatari camp	Informal	2017	No	female	34	none	widowed	Unemployed	islam	5_above	4	15000	less_1	17010	738	15297	1701	No	No	No	No	No	No	No	No	No	No	No	No	a	a	a	d	d	d	a	a	a	No	Fear/concern about vaccine safety and side effects
908	yobe	gujba	gujba	Fulatari camp	Informal	2017	No	female	34	none	widowed	Unemployed	islam	5_above	3	10000	less_1	17010	738	15297	1701	No	Yes	No	No	Yes	No	No	No	No	No	No	No	a	a	a	d	d	d	a	a	a	Yes
909	adamawa	Girei	Damare	Damare camp	Formal	2017	Yes	female	38	none	presently_divorced	Unemployed	christianity	5	4	0	less_1	20133	716	10447	1012	No	No	No	No	No	No	Yes	No	Yes	Yes	No	No	d	d	d	d	d	d	a	a	a	Yes
910	yobe	gujba	gujba	Ajayari camp	Informal	2018	No	female	31	pri	presently_married	Unemployed	islam	5_above	16	25000	btw_1_2	17010	738	15297	2184	No	No	No	No	No	No	No	No	Yes	No	No	No	sa	sa	sa	a	sa	a	n	d	d	Yes
911	adamawa	Fufore	Pariya	Daware camp	Formal	2014	Yes	female	21	pri	presently_married	Trader/Business	islam	2_5	8	2000	less_1	20133	716	10447	3098	No	Yes	No	No	Yes	No	Yes	No	No	Yes	No	No	a	a	sa	a	a	sa	n	a	a	No	Fear/concern about vaccine safety and side effects
912	yobe	gujba	gujba	Ajayari camp	Informal	2018	No	male	43	none	presently_married	Farmer	islam	5_above	13	30000	btw_1_2	17010	738	15297	2184	No	Yes	No	No	No	No	No	No	No	No	No	No	sa	a	a	a	a	a	n	n	d	Yes
913	yobe	damaturu	kukareta_warsala	Kukareta camp	Informal	2014	No	female	41	none	widowed	Farmer	islam	5_above	13	25000	btw_3_5	17010	738	15297	7620	Yes	Yes	No	Yes	Yes	No	Yes	No	Yes	Yes	Yes	No	a	a	a	a	a	a	n	n	n	Yes
914	yobe	gujba	gujba	Ajayari camp	Informal	2018	No	female	55	pri	presently_married	Farmer	islam	5_above	12	35000	less_1	17010	738	15297	2184	Yes	Yes	No	No	Yes	No	Yes	Yes	Yes	Yes	No	No	a	a	a	a	a	a	n	a	a	Yes
915	adamawa	Fufore	Pariya	Daware camp	Formal	2014	Yes	female	30	none	presently_married	Trader/Business	islam	5_above	10	0	less_1	20133	716	10447	3098	No	Yes	No	No	No	No	No	No	No	No	No	No	a	a	a	a	a	a	a	n	a	No	Fear/concern about vaccine safety and side effects
916	adamawa	Yola South	Namtari	Malkohi village camp	Informal	2015	Yes	female	37	none	presently_married	Artisan	islam	2_5	7	15000	less_1	20133	716	10447	3063	Yes	Yes	No	Yes	Yes	No	No	Yes	Yes	No	No	No	a	a	a	a	a	a	a	n	a	Yes
917	adamawa	Fufore	Pariya	Daware camp	Formal	2014	Yes	female	24	none	presently_married	Unemployed	islam	5_above	4	0	less_1	20133	716	10447	3098	No	Yes	No	No	No	No	No	No	No	No	No	No	a	a	a	a	a	n	a	a	a	Yes
918	adamawa	Yola South	Namtari	Malkohi camp	Formal	2014	Yes	female	25	none	presently_married	Farmer	islam	7	9	0	less_1	20133	716	10447	1239	No	No	No	No	No	No	Yes	Yes	No	Yes	Yes	No	a	a	a	n	a	a	a	a	a	Yes
919	adamawa	Girei	Wuro dole	Chakamidari camp	Informal	2014	No	female	24	sec	never_married	Student	islam	5_above	4	0	btw_3_5	20133	716	10447	475	No	Yes	No	No	Yes	No	Yes	No	No	No	Yes	No	sa	sa	a	d	d	a	a	a	a	Yes
920	yobe	gujba	gujba	Ajayari camp	Informal	2018	No	male	35	none	presently_married	Farmer	islam	5_above	5	25000	less_1	17010	738	15297	2184	Yes	Yes	No	No	Yes	No	No	Yes	Yes	Yes	No	No	a	a	a	a	d	d	n	n	d	Yes
921	yobe	gujba	gujba	Ajayari camp	Informal	2018	No	male	40	pri	presently_married	Farmer	islam	5_above	8	40000	less_1	17010	738	15297	2184	Yes	Yes	No	Yes	No	No	Yes	Yes	Yes	Yes	No	No	a	a	sa	a	a	a	n	n	a	Yes
922	adamawa	Yola South	Namtari	Malkohi camp	Formal	2014	Yes	male	20	sec	never_married	Artisan	islam	5_above	6	5000	less_1	20133	716	10447	1239	Yes	Yes	No	No	Yes	No	Yes	Yes	Yes	No	No	No	a	a	a	a	a	a	n	n	a	No	Related to consent/approval from husband/household head
923	borno	Jere	Dusuman	Custom House Camp	Formal	2015	Yes	female	25	none	presently_married	Unemployed	islam	5_above	5	1000	less_1	817877	721	127244	3816	No	No	No	Yes	No	No	Yes	No	Yes	No	No	No	a	d	sa	a	a	a	d	a	a	Yes
924	adamawa	Girei	Wuro dole	Chakamidari camp	Informal	2014	No	female	35	sec	presently_married	Trader/Business	islam	8	10	2000	btw_3_5	20133	716	10447	475	No	No	No	No	No	No	No	No	No	Yes	No	No	a	a	a	n	n	d	n	n	a	Yes
925	borno	Jere	Dusuman	Muna Camp	Formal	2015	Yes	female	38	none	presently_married	Unemployed	islam	2_5	5	500	btw_2_3	817877	721	127244	49931	No	Yes	No	No	Yes	No	No	No	No	No	No	No	sa	sa	sa	a	a	sa	n	n	a	Yes
926	yobe	damaturu	kukareta_warsala	Kukareta camp	Informal	2014	Yes	female	30	none	presently_married	Unemployed	islam	5_above	8	8000	less_1	17010	738	15297	7620	No	No	No	Yes	Yes	No	No	No	No	No	No	No	sa	sa	sa	a	a	a	n	n	n	No	Fear/concern about vaccine safety and side effects
927	yobe	damaturu	maisandari_waziri_ibrahim	Huri camp	Informal	2014	Yes	female	40	none	presently_married	Trader/Business	islam	5_above	8	13000	btw_1_2	17010	738	15297	786	Yes	Yes	Yes	Yes	Yes	No	Yes	Yes	Yes	Yes	Yes	No	sa	sa	sa	a	a	a	n	n	n	Yes
928	borno	Jere	Dusuman	Custom House Camp	Formal	2015	Yes	male	64	none	presently_married	Farmer	islam	less_1	6	30000	less_1	817877	721	127244	3816	Yes	Yes	No	No	Yes	No	Yes	No	No	No	No	No	sa	sa	a	a	a	a	a	a	a	Yes
929	adamawa	Yola South	Namtari	Malkohi camp	Formal	2014	Yes	female	25	none	presently_married	Farmer	islam	6	6	0	less_1	20133	716	10447	1239	No	Yes	No	No	Yes	No	No	No	No	No	No	No	a	a	sa	a	a	a	n	n	n	Yes
930	adamawa	Yola South	Namtari	Malkohi camp	Formal	2014	Yes	female	18	none	never_married	Unemployed	islam	2_5	6	5000	less_1	20133	716	10447	1239	No	No	No	No	Yes	No	No	No	No	No	No	No	a	a	a	a	a	a	n	n	n	No	Related to consent/approval from husband/household head
931	borno	Jere	Dusuman	Muna Camp	Formal	2015	Yes	female	25	none	presently_married	Unemployed	islam	2_5	5	500	btw_1_2	817877	721	127244	49931	Yes	Yes	No	Yes	Yes	No	No	No	No	No	No	No	sa	sa	a	d	n	n	a	n	n	Yes
932	yobe	gujba	gujba	Ajayari camp	Informal	2018	No	male	58	none	presently_married	Unemployed	islam	5_above	23	30000	btw_1_2	17010	738	15297	2184	No	Yes	No	No	No	No	No	No	No	No	No	No	sa	a	a	d	d	d	n	n	d	No	Myths, misconceptions, misinformation, disbelieve
933	adamawa	Fufore	Fufore	Wuro Kukori camp	Informal	2015	Yes	female	30	pri	presently_married	Unemployed	islam	5_above	7	20000	less_1	20133	716	10447	1560	No	No	No	No	No	No	No	No	No	No	No	No	d	d	d	d	d	d	n	n	n	Yes
934	borno	Jere	Old Maiduguri	El-Miskin Camp	Informal	2014	Yes	female	40	none	presently_married	Unemployed	islam	5_above	3	0	less_1	817877	721	127244	7348	No	No	No	No	No	No	No	No	No	No	No	No	sd	sd	sd	sd	sd	sd	d	d	d	No	No reason given
935	yobe	damaturu	kukareta_warsala	Kukareta camp	Informal	2014	No	female	27	none	presently_married	Unemployed	islam	5_above	11	30000	btw_3_5	17010	738	15297	7620	Yes	Yes	No	No	Yes	No	No	Yes	Yes	No	No	No	a	a	a	n	n	n	n	d	n	Yes
936	borno	Jere	Dusuman	Custom House Camp	Formal	2015	Yes	female	40	none	presently_married	Unemployed	islam	5_above	6	0	less_1	817877	721	127244	3816	No	No	No	No	No	No	No	No	No	No	No	No	a	n	d	n	d	d	n	d	n	Yes
937	borno	Jere	Old Maiduguri	El-Miskin Camp	Informal	2014	Yes	female	35	none	presently_married	Unemployed	islam	5_above	8	0	less_1	817877	721	127244	7348	Yes	Yes	No	Yes	Yes	No	Yes	No	Yes	Yes	No	No	n	d	d	n	d	d	n	d	n	No	No reason given
938	borno	Jere	Dusuman	Custom House Camp	Formal	2015	Yes	male	56	none	presently_married	Farmer	islam	less_1	7	80000	less_1	817877	721	127244	3816	No	No	No	Yes	Yes	No	Yes	No	Yes	Yes	No	No	d	d	a	d	a	a	d	n	d	Yes
939	yobe	damaturu	kukareta_warsala	Kukareta camp	Informal	2014	Yes	female	43	none	presently_married	Farmer	islam	8	18	35000	btw_1_2	17010	738	15297	7620	Yes	No	No	No	No	No	No	Yes	Yes	No	No	No	a	a	a	n	n	d	d	d	sd	No	Fear/concern about vaccine safety and side effects
940	yobe	damaturu	kukareta_warsala	Kukareta camp	Informal	2014	Yes	female	38	none	presently_married	Farmer	islam	8	17	31000	btw_1_2	17010	738	15297	7620	Yes	Yes	No	Yes	No	No	Yes	Yes	Yes	Yes	No	No	a	a	a	n	d	sd	d	sd	sd	No	Fear/concern about vaccine safety and side effects
941	yobe	gujba	gujba	Ajayari camp	Informal	2018	No	female	30	none	presently_married	Farmer	islam	5_above	10	20000	btw_1_2	17010	738	15297	2184	No	Yes	No	No	Yes	No	No	No	No	No	No	No	sa	sa	a	a	a	sa	a	n	n	Yes
942	yobe	damaturu	maisandari_waziri_ibrahim	Huri camp	Informal	2014	Yes	female	50	none	widowed	Farmer	islam	5_above	5	10000	btw_1_2	17010	738	15297	786	Yes	Yes	No	Yes	Yes	No	No	Yes	Yes	Yes	Yes	No	a	a	a	a	a	a	d	d	d	No	Myths, misconceptions, misinformation, disbelieve
943	borno	Jere	Dusuman	Custom House Camp	Formal	2015	Yes	female	50	none	presently_married	Unemployed	islam	5_above	7	0	less_1	817877	721	127244	3816	No	No	No	No	No	No	Yes	No	No	No	No	No	n	a	a	a	a	a	d	d	d	Yes
944	borno	Jere	Dusuman	Custom House Camp	Formal	2015	Yes	female	25	none	presently_married	Unemployed	islam	1_2	5	0	less_1	817877	721	127244	3816	Yes	No	No	Yes	Yes	No	No	No	Yes	Yes	No	No	a	a	a	a	a	d	n	d	sd	Yes
945	yobe	damaturu	kukareta_warsala	Kukareta camp	Informal	2014	Yes	male	33	none	presently_married	Farmer	islam	5_above	4	20000	less_1	17010	738	15297	7620	No	No	No	No	Yes	No	Yes	No	Yes	No	No	No	a	a	a	d	d	d	d	sd	d	No	No reason given
946	borno	Jere	Old Maiduguri	El-Miskin Camp	Informal	2014	Yes	female	27	pri	presently_married	Unemployed	islam	5_above	5	1500	less_1	817877	721	127244	7348	Yes	No	No	No	Yes	No	Yes	Yes	Yes	Yes	Yes	Yes	d	d	a	d	d	d	d	d	d	Yes
947	yobe	gujba	gujba	Ajayari camp	Informal	2018	No	male	65	none	presently_married	Farmer	islam	5_above	15	20000	less_1	17010	738	15297	2184	Yes	Yes	No	No	Yes	No	No	No	No	Yes	Yes	No	a	a	a	sd	sd	sd	d	d	d	No	Fear/concern about vaccine safety and side effects
948	borno	Jere	Old Maiduguri	El-Miskin Camp	Informal	2014	Yes	female	33	none	presently_married	Unemployed	islam	5_above	7	1500	btw_3_5	817877	721	127244	7348	Yes	No	No	No	Yes	No	No	No	Yes	No	Yes	No	sa	a	a	a	a	sa	a	n	d	No	Related to consent/approval from husband/household head
949	borno	Konduga	Auno	Gubio Road Camp	Formal	2015	Yes	male	48	pri	presently_married	Farmer	islam	5_above	7	5000	less_1	817877	721	127244	22834	Yes	Yes	No	Yes	Yes	No	No	No	No	No	No	No	n	n	n	n	n	n	n	n	n	Yes
950	yobe	damaturu	kukareta_warsala	Kukareta camp	Informal	2014	Yes	female	35	none	presently_married	Unemployed	islam	5_above	15	50000	less_1	17010	738	15297	7620	No	Yes	No	No	Yes	No	No	No	No	No	Yes	No	sd	sd	n	d	d	n	n	n	n	Yes
951	yobe	damaturu	kukareta_warsala	Kukareta camp	Informal	2014	No	male	50	none	presently_married	Farmer	islam	5_above	17	35000	btw_3_5	17010	738	15297	7620	Yes	No	No	No	Yes	No	No	No	No	No	No	No	sa	a	sa	a	sa	a	a	a	a	Yes
952	yobe	damaturu	kukareta_warsala	Kukareta camp	Informal	2014	Yes	female	25	none	presently_married	Unemployed	islam	5_above	6	10	less_1	17010	738	15297	7620	No	Yes	No	No	Yes	No	No	No	Yes	No	Yes	No	a	a	a	a	a	a	a	a	n	No	Fear/concern about vaccine safety and side effects
953	yobe	damaturu	kukareta_warsala	Kukareta camp	Informal	2014	No	female	32	none	presently_married	Unemployed	islam	5_above	13	15000	btw_3_5	17010	738	15297	7620	No	No	No	No	No	No	No	No	No	No	No	No	sa	sa	sa	d	n	a	n	a	a	Yes
954	borno	Jere	Dusuman	Custom House Camp	Formal	2015	Yes	male	73	none	presently_separated	Unemployed	islam	less_1	3	3	less_1	817877	721	127244	3816	Yes	No	No	No	Yes	No	Yes	No	No	No	No	No	a	sa	a	a	a	a	a	a	a	Yes
955	yobe	gujba	gujba	Ajayari camp	Informal	2018	No	male	39	none	presently_married	Farmer	islam	5_above	12	20000	btw_1_2	17010	738	15297	2184	No	Yes	No	No	Yes	No	No	No	No	No	No	No	sa	a	sa	sa	a	a	a	a	a	Yes
956	adamawa	Yola South	Namtari	Malkohi village camp	Informal	2015	Yes	male	18	sec	never_married	Others	islam	5	3	500	less_1	20133	716	10447	3063	Yes	Yes	No	Yes	Yes	No	Yes	No	No	Yes	No	Yes	sa	a	sa	sa	a	a	a	a	a	Yes
957	yobe	damaturu	maisandari_waziri_ibrahim	Huri camp	Informal	2014	Yes	female	35	none	presently_married	Farmer	islam	5_above	10	10000	btw_3_5	17010	738	15297	786	Yes	Yes	No	No	No	No	No	No	No	Yes	Yes	No	a	a	a	a	a	a	a	a	a	No	Myths, misconceptions, misinformation, disbelieve
958	borno	Jere	Dusuman	Custom House Camp	Formal	2015	Yes	male	54	none	presently_married	Farmer	islam	less_1	9	15000	less_1	817877	721	127244	3816	No	Yes	No	No	Yes	No	Yes	No	Yes	No	Yes	No	sa	sa	sa	sa	sa	sa	sa	sa	sa	Yes
959	yobe	gujba	gujba	Ajayari camp	Informal	2018	No	male	37	pri	presently_married	Farmer	islam	5_above	19	30000	btw_1_2	17010	738	15297	2184	No	Yes	No	No	No	No	No	No	No	No	No	No	sa	a	a	a	a	a	a	a	a	Yes
960	yobe	damaturu	maisandari_waziri_ibrahim	Huri camp	Informal	2014	Yes	male	18	sec	never_married	Student	islam	5_above	5	30000	btw_3_5	17010	738	15297	786	Yes	Yes	No	No	Yes	No	Yes	No	No	Yes	Yes	No	a	a	a	a	a	a	a	a	a	Yes
961	adamawa	Yola South	Namtari	Malkohi village camp	Informal	2015	Yes	female	60	none	presently_married	Unemployed	islam	1	2	0	btw_1_2	20133	716	10447	3063	Yes	Yes	No	No	Yes	No	Yes	No	No	No	No	No	a	sa	sa	a	a	a	sa	sa	a	Yes
962	yobe	damaturu	maisandari_waziri_ibrahim	Huri camp	Informal	2014	Yes	female	30	pri	presently_married	Unemployed	islam	5_above	11	20000	btw_3_5	17010	738	15297	786	Yes	Yes	No	No	Yes	No	No	No	Yes	Yes	No	No	a	a	a	a	a	a	a	a	a	Yes
963	borno	Konduga	Auno	Gubio Road Camp	Formal	2015	Yes	female	60	none	presently_married	Unemployed	islam	5_above	7	2000	less_1	817877	721	127244	22834	No	No	No	No	No	No	No	No	No	No	Yes	No	a	a	a	a	a	a	a	a	n	Yes
964	borno	Jere	Dusuman	Custom House Camp	Formal	2015	Yes	female	25	none	presently_married	Unemployed	islam	5_above	4	0	less_1	817877	721	127244	3816	Yes	No	No	No	No	No	No	No	No	No	No	No	a	a	a	d	a	n	n	a	a	Yes
965	borno	Bama	Shehuri	GSSSS Camp Bama	Formal	2018	Yes	female	35	pri	presently_separated	Trader/Business	islam	2_5	8	4000	less_1	817877	721	127244	41969	Yes	Yes	No	Yes	Yes	No	Yes	Yes	Yes	Yes	No	No	a	sa	sa	n	n	d	a	a	a	Yes
966	yobe	damaturu	kukareta_warsala	Kukareta camp	Informal	2014	Yes	female	31	none	presently_married	Trader/Business	islam	7	7	20000	btw_1_2	17010	738	15297	7620	Yes	No	No	No	No	No	No	Yes	Yes	No	No	No	a	a	sa	n	n	d	n	n	d	Yes
967	yobe	gujba	gujba	Ajayari camp	Informal	2018	No	male	28	pri	presently_married	Trader/Business	islam	2_5	4	18000	less_1	17010	738	15297	2184	Yes	Yes	No	No	Yes	No	No	Yes	Yes	No	Yes	No	sa	a	a	sd	sd	sd	n	n	d	No	Myths, misconceptions, misinformation, disbelieve
968	borno	Jere	Dusuman	Muna Camp	Formal	2015	Yes	female	35	none	presently_married	Unemployed	islam	5_above	9	500	btw_2_3	817877	721	127244	49931	No	No	No	No	Yes	No	No	No	No	No	No	No	sa	sa	a	a	a	sa	n	a	n	Yes
969	adamawa	Girei	Wuro dole	Chakamidari camp	Informal	2014	No	female	20	sec	never_married	Trader/Business	islam	5_above	7	5000	btw_3_5	20133	716	10447	475	Yes	Yes	No	No	No	No	No	No	No	Yes	Yes	No	a	a	sa	a	a	a	a	a	a	Yes
970	yobe	gujba	gujba	Ajayari camp	Informal	2018	No	male	31	none	presently_married	Farmer	islam	5_above	5	6000	less_1	17010	738	15297	2184	Yes	Yes	No	No	Yes	No	No	No	Yes	Yes	No	No	a	a	a	a	a	a	n	n	a	Yes
971	borno	Jere	Dusuman	Custom House Camp	Formal	2015	Yes	female	50	none	presently_separated	Unemployed	islam	less_1	3	0	less_1	817877	721	127244	3816	No	No	No	No	No	No	No	No	No	No	No	No	sd	d	n	a	a	a	sa	a	a	Yes
972	borno	Jere	Old Maiduguri	El-Miskin Camp	Informal	2014	Yes	female	48	pri	presently_divorced	Farmer	islam	2_5	8	1200	less_1	817877	721	127244	7348	No	Yes	No	Yes	Yes	No	Yes	No	Yes	Yes	No	No	d	sd	d	sd	n	n	a	a	a	No	Myths, misconceptions, misinformation, disbelieve
973	yobe	damaturu	kukareta_warsala	Kukareta camp	Informal	2014	No	female	30	none	presently_married	Unemployed	islam	5_above	13	35000	btw_3_5	17010	738	15297	7620	Yes	Yes	No	Yes	Yes	No	Yes	Yes	Yes	Yes	No	No	a	a	a	d	d	d	n	d	d	Yes
974	yobe	damaturu	kukareta_warsala	Kukareta camp	Informal	2014	No	male	48	none	presently_married	Artisan	islam	5_above	11	28000	btw_3_5	17010	738	15297	7620	No	Yes	No	No	Yes	No	No	No	No	No	No	No	a	a	sa	d	sd	d	n	n	n	No	Myths, misconceptions, misinformation, disbelieve
975	adamawa	Girei	Wuro dole	Chakamidari camp	Informal	2014	No	female	22	sec	never_married	Unemployed	islam	5_above	6	15000	btw_3_5	20133	716	10447	475	No	Yes	No	No	No	No	No	No	No	No	No	No	sa	sa	sa	a	a	a	a	a	a	Yes
976	adamawa	Yola South	Namtari	Malkohi village camp	Informal	2015	Yes	female	22	pri	presently_married	Farmer	islam	3	5	0	btw_1_2	20133	716	10447	3063	Yes	Yes	No	No	Yes	No	No	No	No	Yes	No	No	sa	sa	sa	a	a	a	a	a	a	Yes
977	yobe	gujba	gujba	Garin Mai Mala camp	Informal	2018	No	male	45	none	presently_married	Farmer	islam	2_5	20	2000	more_10	17010	738	15297	840	Yes	Yes	No	No	Yes	No	No	No	Yes	Yes	No	No	a	sa	a	a	a	a	a	a	a	Yes
978	adamawa	Yola South	Namtari	Malkohi camp	Formal	2014	Yes	male	66	none	presently_married	Farmer	islam	5_above	2	5000	less_1	20133	716	10447	1239	Yes	Yes	No	No	Yes	No	No	No	No	No	No	No	a	a	a	a	a	a	a	a	a	Yes
979	yobe	damaturu	kukareta_warsala	Kukareta camp	Informal	2014	Yes	male	44	none	presently_married	Farmer	islam	7	7	18000	btw_1_2	17010	738	15297	7620	Yes	No	No	Yes	Yes	No	Yes	Yes	Yes	Yes	No	No	a	a	a	sa	n	n	n	d	a	Yes
980	yobe	damaturu	kukareta_warsala	Kukareta camp	Informal	2014	Yes	female	47	none	presently_married	Unemployed	islam	8	13	25000	btw_1_2	17010	738	15297	7620	Yes	Yes	No	Yes	Yes	No	Yes	Yes	Yes	Yes	No	No	a	a	a	a	n	d	n	d	d	Yes
981	yobe	damaturu	kukareta_warsala	Kukareta camp	Informal	2014	Yes	male	23	none	presently_married	Farmer	islam	8	9	19000	btw_1_2	17010	738	15297	7620	Yes	Yes	No	Yes	No	No	Yes	Yes	Yes	Yes	No	No	a	a	a	n	d	sd	n	n	a	No	Fear/concern about vaccine safety and side effects
982	yobe	damaturu	kukareta_warsala	Kukareta camp	Informal	2014	Yes	male	48	pri	presently_married	Farmer	islam	5_above	12	25000	less_1	17010	738	15297	7620	Yes	Yes	No	No	Yes	No	Yes	No	No	No	Yes	No	a	a	a	d	d	sd	a	a	a	Yes
983	yobe	damaturu	kukareta_warsala	Kukareta camp	Informal	2014	Yes	male	45	none	presently_married	Farmer	islam	5_above	9	30000	less_1	17010	738	15297	7620	Yes	No	No	No	Yes	No	Yes	No	No	Yes	No	No	a	a	a	a	a	sa	n	n	a	Yes
984	borno	Bama	Shehuri	GSSSS Camp Bama	Formal	2018	Yes	female	18	none	never_married	Unemployed	islam	2_5	5	5000	less_1	817877	721	127244	41969	No	No	No	No	Yes	No	Yes	No	Yes	No	No	No	a	sa	a	a	a	a	n	n	a	Yes
985	yobe	damaturu	kukareta_warsala	Kukareta camp	Informal	2014	Yes	male	49	none	presently_married	Farmer	islam	5_above	12	35000	less_1	17010	738	15297	7620	Yes	Yes	No	No	No	No	Yes	No	Yes	No	No	No	a	a	a	a	a	a	a	a	a	Yes
986	borno	Jere	Dusuman	Custom House Camp	Formal	2015	Yes	female	30	none	presently_married	Unemployed	islam	5_above	8	0	less_1	817877	721	127244	3816	Yes	Yes	No	Yes	Yes	No	Yes	No	Yes	Yes	Yes	No	a	a	a	a	a	n	n	d	d	No	No reason given
987	adamawa	Girei	Wuro dole	Chakamidari camp	Informal	2014	No	female	35	none	presently_married	Farmer	islam	5_above	15	0	btw_5_10	20133	716	10447	475	Yes	No	No	No	No	No	Yes	No	No	No	No	No	a	a	a	a	n	n	a	a	a	Yes
988	yobe	damaturu	kukareta_warsala	Kukareta camp	Informal	2014	No	male	55	none	presently_married	Unemployed	islam	5_above	18	20000	btw_3_5	17010	738	15297	7620	No	No	No	No	No	No	No	No	Yes	Yes	No	No	sa	sa	a	d	n	n	d	n	d	Yes
989	yobe	damaturu	kukareta_warsala	Kukareta camp	Informal	2014	No	male	50	none	presently_married	Unemployed	islam	5_above	18	35000	btw_3_5	17010	738	15297	7620	Yes	No	No	No	Yes	No	Yes	No	Yes	Yes	No	No	sa	a	sa	n	d	d	n	d	n	Yes
990	yobe	gujba	gujba	Ajayari camp	Informal	2018	No	male	19	none	presently_married	Farmer	islam	5_above	5	20000	less_1	17010	738	15297	2184	No	Yes	No	No	Yes	No	Yes	Yes	Yes	Yes	No	No	a	a	a	a	a	a	n	n	n	Yes
991	yobe	damaturu	kukareta_warsala	Kukareta camp	Informal	2014	No	female	27	none	presently_married	Unemployed	islam	5_above	8	18000	btw_3_5	17010	738	15297	7620	Yes	Yes	No	No	Yes	No	No	No	No	No	No	No	a	n	a	n	n	d	n	d	d	No	Fear/concern about vaccine safety and side effects
992	yobe	damaturu	kukareta_warsala	Kukareta camp	Informal	2014	No	male	42	pri	presently_married	Farmer	islam	5_above	8	11000	btw_3_5	17010	738	15297	7620	No	Yes	No	Yes	Yes	No	Yes	No	Yes	No	Yes	No	a	a	sa	a	sa	a	d	d	d	Yes
993	adamawa	Girei	Wuro dole	Chakamidari camp	Informal	2014	No	female	22	sec	never_married	Student	christianity	8	9	0	btw_3_5	20133	716	10447	475	No	Yes	No	No	No	No	No	No	No	No	Yes	No	a	a	a	a	a	a	n	n	n	Yes
994	yobe	damaturu	kukareta_warsala	Kukareta camp	Informal	2014	Yes	female	50	none	widowed	Farmer	islam	7	2	15000	btw_1_2	17010	738	15297	7620	Yes	Yes	No	Yes	No	No	No	Yes	Yes	Yes	No	No	n	n	a	a	a	n	a	a	a	Yes
995	adamawa	Girei	Wuro dole	Chakamidari camp	Informal	2014	No	male	25	sec	never_married	Trader/Business	islam	8	10	0	btw_3_5	20133	716	10447	475	Yes	Yes	No	No	No	No	No	No	No	No	Yes	Yes	sa	sa	sa	n	n	n	a	a	a	Yes
996	borno	Jere	Old Maiduguri	El-Miskin Camp	Informal	2014	Yes	female	25	none	presently_married	Unemployed	islam	less_1	5	0	less_1	817877	721	127244	7348	No	No	No	No	No	No	No	No	No	No	No	No	sd	sd	d	n	n	d	d	d	n	No	Myths, misconceptions, misinformation, disbelieve
997	borno	Jere	Dusuman	Muna Camp	Formal	2015	Yes	female	40	none	presently_married	Unemployed	islam	2_5	5	2500	btw_3_5	817877	721	127244	49931	No	Yes	No	Yes	Yes	No	No	No	No	No	No	No	sa	sa	sa	d	d	d	a	a	sa	Yes
998	yobe	damaturu	kukareta_warsala	Kukareta camp	Informal	2014	Yes	female	19	none	presently_married	Trader/Business	islam	8	13	25000	btw_1_2	17010	738	15297	7620	Yes	Yes	No	Yes	No	No	No	No	Yes	Yes	No	No	a	a	a	n	d	n	n	n	d	Yes
999	adamawa	Yola South	Namtari	Malkohi village camp	Informal	2015	Yes	female	20	none	presently_married	Unemployed	islam	2_5	4	3000	less_1	20133	716	10447	3063	Yes	Yes	No	No	Yes	No	No	No	No	No	No	No	a	a	a	d	d	d	a	a	a	No	Related to consent/approval from husband/household head
1000	yobe	damaturu	kukareta_warsala	Kukareta camp	Informal	2014	Yes	male	35	pri	presently_married	Farmer	islam	5_above	4	20000	less_1	17010	738	15297	7620	No	Yes	No	Yes	Yes	No	Yes	Yes	Yes	No	Yes	No	sa	sa	a	a	a	sa	d	d	d	Yes
1001	yobe	damaturu	kukareta_warsala	Kukareta camp	Informal	2014	No	male	46	none	presently_married	Farmer	islam	5_above	14	20000	btw_2_3	17010	738	15297	7620	Yes	No	No	No	No	No	Yes	No	No	No	No	No	sa	a	sa	a	a	a	n	d	d	Yes
1002	borno	Jere	Dusuman	Muna Camp	Formal	2015	Yes	female	25	none	presently_married	Unemployed	islam	2_5	5	500	btw_3_5	817877	721	127244	49931	Yes	No	No	Yes	Yes	No	No	No	No	No	No	No	a	a	sa	d	d	d	a	a	a	Yes
1003	borno	Jere	Dusuman	Muna Camp	Formal	2015	Yes	female	30	none	presently_married	Unemployed	islam	2_5	5	500	btw_2_3	817877	721	127244	49931	No	Yes	No	Yes	No	No	No	No	No	No	No	No	a	a	sa	d	d	n	n	n	a	Yes
1004	yobe	damaturu	kukareta_warsala	Kukareta camp	Informal	2014	No	female	35	none	presently_married	Unemployed	islam	5_above	7	20000	btw_2_3	17010	738	15297	7620	Yes	No	No	No	No	No	No	No	No	No	No	No	a	a	a	d	d	n	d	d	d	No	No reason given
1005	yobe	damaturu	kukareta_warsala	Kukareta camp	Informal	2014	No	female	38	none	presently_married	Unemployed	islam	5_above	7	11000	btw_3_5	17010	738	15297	7620	Yes	No	No	No	Yes	No	No	Yes	Yes	Yes	Yes	No	sa	a	a	a	sa	a	a	a	a	Yes
1006	yobe	gujba	gujba	Ajayari camp	Informal	2018	No	female	39	none	presently_married	Farmer	islam	5_above	8	13000	less_1	17010	738	15297	2184	Yes	Yes	No	No	No	No	No	Yes	Yes	No	No	No	a	a	sa	a	a	sa	a	a	a	Yes
1007	yobe	damaturu	maisandari_waziri_ibrahim	Huri camp	Informal	2014	Yes	female	35	none	widowed	Unemployed	islam	2_5	1	2500	btw_3_5	17010	738	15297	786	Yes	Yes	No	No	Yes	No	Yes	Yes	Yes	Yes	Yes	No	a	a	a	a	a	a	a	a	a	Yes
1008	adamawa	Yola South	Namtari	Malkohi village camp	Informal	2015	Yes	male	18	sec	never_married	Farmer	islam	7	5	0	btw_1_2	20133	716	10447	3063	No	No	No	No	Yes	No	Yes	Yes	Yes	Yes	No	Yes	a	a	sa	a	n	a	a	sa	sa	Yes
1009	yobe	damaturu	maisandari_waziri_ibrahim	Huri camp	Informal	2014	Yes	female	42	none	widowed	Unemployed	islam	5_above	4	10000	btw_3_5	17010	738	15297	786	Yes	No	No	No	No	No	No	No	No	No	No	No	a	a	a	n	n	n	a	a	a	No	Myths, misconceptions, misinformation, disbelieve
1010	adamawa	Fufore	Fufore	Wuro Kukori camp	Informal	2015	Yes	female	35	none	presently_married	Unemployed	islam	5_above	8	24000	less_1	20133	716	10447	1560	No	Yes	No	No	No	No	No	Yes	No	Yes	No	No	a	a	a	a	a	a	sa	sa	sa	Yes
1011	yobe	gujba	gujba	Ajayari camp	Informal	2018	No	female	42	none	presently_married	Unemployed	islam	5_above	9	25000	less_1	17010	738	15297	2184	No	Yes	No	No	Yes	No	Yes	Yes	Yes	Yes	No	No	sa	sa	sa	d	sd	d	a	a	sa	No	No felt need
1012	yobe	damaturu	kukareta_warsala	Kukareta camp	Informal	2014	Yes	female	34	none	presently_married	Unemployed	christianity	5	6	18000	btw_1_2	17010	738	15297	7620	Yes	Yes	No	Yes	Yes	No	Yes	Yes	Yes	No	No	No	a	a	sa	n	a	d	n	a	a	Yes
1013	yobe	damaturu	maisandari_waziri_ibrahim	Huri camp	Informal	2014	Yes	male	26	tertiary	presently_married	Farmer	islam	5_above	4	10000	btw_3_5	17010	738	15297	786	Yes	Yes	No	Yes	Yes	No	No	Yes	Yes	No	Yes	No	a	a	sa	a	sa	a	a	a	a	Yes
1014	adamawa	Girei	Wuro dole	Chakamidari camp	Informal	2014	No	female	30	none	presently_married	Trader/Business	islam	5_above	6	3000	btw_5_10	20133	716	10447	475	Yes	Yes	No	No	No	No	No	Yes	No	No	No	Yes	n	a	a	a	a	a	a	a	a	Yes
1015	yobe	gujba	gujba	Ajayari camp	Informal	2018	No	male	38	none	presently_married	Farmer	islam	5_above	10	35000	less_1	17010	738	15297	2184	Yes	Yes	No	No	Yes	No	Yes	Yes	Yes	No	No	No	a	a	a	n	a	a	a	n	a	Yes
1016	yobe	damaturu	maisandari_waziri_ibrahim	Huri camp	Informal	2014	Yes	female	30	none	presently_married	Unemployed	islam	5_above	9	30000	btw_3_5	17010	738	15297	786	No	Yes	No	Yes	No	No	No	No	Yes	Yes	Yes	No	a	sa	a	a	n	n	a	a	a	Yes
1017	adamawa	Yola South	Namtari	Malkohi village camp	Informal	2015	Yes	female	25	none	widowed	Farmer	islam	5	2	0	btw_1_2	20133	716	10447	3063	No	No	No	Yes	Yes	No	No	No	Yes	No	No	No	sa	a	a	a	a	a	a	sa	sa	Yes
1018	yobe	damaturu	maisandari_waziri_ibrahim	Huri camp	Informal	2014	Yes	female	22	sec	presently_married	Unemployed	islam	2_5	3	15000	btw_3_5	17010	738	15297	786	No	Yes	No	No	No	No	No	No	No	No	No	No	a	a	a	a	a	a	a	a	a	Yes
1019	yobe	gujba	gujba	Ajayari camp	Informal	2018	No	male	48	none	presently_married	Unemployed	islam	5_above	15	25000	btw_1_2	17010	738	15297	2184	No	Yes	No	No	Yes	No	No	No	Yes	Yes	Yes	No	sa	sa	a	a	d	d	n	n	a	Yes
1020	borno	Bama	Shehuri	GSSSS Camp Bama	Formal	2018	Yes	female	45	none	presently_married	Farmer	islam	2_5	3	8000	less_1	817877	721	127244	41969	Yes	No	No	No	Yes	No	Yes	Yes	Yes	Yes	No	No	sa	sa	sa	a	a	a	a	a	a	Yes
1021	borno	Bama	Shehuri	GSSSS Camp Bama	Formal	2018	Yes	female	30	none	presently_married	Trader/Business	islam	5_above	5	3000	less_1	817877	721	127244	41969	Yes	Yes	No	Yes	Yes	No	Yes	No	No	Yes	No	No	a	a	sa	a	a	a	n	n	n	Yes
1022	adamawa	Yola South	Namtari	Malkohi village camp	Informal	2015	Yes	female	40	none	presently_married	Farmer	islam	5	5	0	btw_1_2	20133	716	10447	3063	No	Yes	No	No	Yes	No	Yes	No	No	No	Yes	No	sa	a	a	a	a	a	sa	a	sa	Yes
1023	yobe	gujba	gujba	Ajayari camp	Informal	2018	No	female	38	none	presently_married	Farmer	islam	5_above	10	35000	less_1	17010	738	15297	2184	No	Yes	No	Yes	Yes	No	No	Yes	Yes	Yes	Yes	No	a	a	a	a	a	a	a	a	a	Yes
1024	adamawa	Fufore	Fufore	Wuro Kukori camp	Informal	2015	Yes	female	30	pri	presently_married	Unemployed	islam	5_above	7	0	less_1	20133	716	10447	1560	No	Yes	No	Yes	Yes	No	Yes	Yes	Yes	No	No	No	a	a	a	a	a	a	a	a	a	Yes
1025	yobe	damaturu	maisandari_waziri_ibrahim	Huri camp	Informal	2014	Yes	female	54	none	widowed	Unemployed	islam	2_5	1	2000	btw_3_5	17010	738	15297	786	Yes	Yes	No	No	No	Yes	No	No	No	Yes	No	No	a	a	a	n	n	n	a	a	a	Yes
1026	borno	Konduga	Auno	Gubio Road Camp	Formal	2015	Yes	female	36	none	presently_married	Unemployed	islam	less_1	7	2000	less_1	817877	721	127244	22834	Yes	No	No	Yes	Yes	No	No	No	No	No	No	No	n	n	n	n	n	n	a	a	a	No	No reason given
1027	borno	Jere	Dusuman	Custom House Camp	Formal	2015	Yes	male	22	none	presently_married	Unemployed	islam	5_above	4	10000	less_1	817877	721	127244	3816	Yes	Yes	No	No	Yes	No	Yes	Yes	No	No	No	No	sa	sa	a	n	n	d	sa	sa	sa	Yes
1028	yobe	damaturu	kukareta_warsala	Kukareta camp	Informal	2014	Yes	male	41	none	presently_married	Farmer	islam	8	13	19500	btw_1_2	17010	738	15297	7620	Yes	Yes	No	Yes	No	No	Yes	Yes	Yes	No	No	No	a	a	a	n	n	sd	n	n	d	No	Fear/concern about vaccine safety and side effects
1029	adamawa	Fufore	Fufore	Wuro Kukori camp	Informal	2015	Yes	female	30	pri	presently_married	Unemployed	islam	5_above	7	0	less_1	20133	716	10447	1560	No	Yes	No	No	Yes	No	Yes	Yes	Yes	Yes	No	No	a	a	a	a	a	a	a	a	a	Yes
1030	yobe	damaturu	kukareta_warsala	Kukareta camp	Informal	2014	No	male	28	none	presently_married	Farmer	islam	5_above	14	25000	btw_3_5	17010	738	15297	7620	Yes	Yes	No	No	Yes	No	Yes	Yes	Yes	Yes	No	No	a	a	sa	n	a	n	n	n	n	No	Fear/concern about vaccine safety and side effects
1031	borno	Jere	Dusuman	Custom House Camp	Formal	2015	Yes	female	20	none	presently_married	Unemployed	islam	less_1	3	8000	less_1	817877	721	127244	3816	No	Yes	No	No	Yes	No	Yes	No	No	No	No	No	sa	a	a	a	a	a	sa	a	a	Yes
1032	yobe	damaturu	kukareta_warsala	Kukareta camp	Informal	2014	Yes	male	31	pri	presently_married	Farmer	islam	2_5	5	30000	less_1	17010	738	15297	7620	Yes	No	No	No	Yes	No	No	No	No	Yes	No	No	a	a	a	a	a	a	n	n	a	Yes
1033	yobe	damaturu	maisandari_waziri_ibrahim	Huri camp	Informal	2014	Yes	male	40	pri	presently_married	Farmer	islam	2_5	7	20000	less_1	17010	738	15297	786	Yes	Yes	No	No	No	No	No	No	No	Yes	Yes	No	a	a	a	a	a	a	a	a	d	No	No reason given
1034	yobe	damaturu	kukareta_warsala	Kukareta camp	Informal	2014	Yes	male	34	none	presently_married	Unemployed	islam	5_above	5	20000	less_1	17010	738	15297	7620	Yes	No	No	No	No	No	Yes	No	No	Yes	No	No	a	n	a	a	a	a	a	a	d	Yes
1035	yobe	gujba	gujba	Ajayari camp	Informal	2018	No	female	35	none	widowed	Unemployed	islam	5_above	6	18000	less_1	17010	738	15297	2184	Yes	Yes	No	No	Yes	No	Yes	No	No	No	Yes	No	sa	sa	sa	sd	sd	a	sd	sd	sd	Yes
1036	borno	Jere	Dusuman	Custom House Camp	Formal	2015	Yes	female	20	none	presently_married	Unemployed	islam	5_above	3	0	less_1	817877	721	127244	3816	Yes	Yes	No	Yes	Yes	No	Yes	No	Yes	Yes	No	No	sd	d	d	sd	sd	sd	d	d	d	Yes
1037	yobe	damaturu	kukareta_warsala	Kukareta camp	Informal	2014	Yes	male	40	pri	presently_married	Others	islam	5_above	9	50000	less_1	17010	738	15297	7620	Yes	Yes	No	Yes	Yes	No	Yes	No	Yes	Yes	No	No	sa	a	a	sa	a	d	d	d	d	No	No felt need
1038	yobe	damaturu	kukareta_warsala	Kukareta camp	Informal	2014	No	female	31	none	presently_married	Unemployed	islam	5_above	10	17000	btw_3_5	17010	738	15297	7620	Yes	Yes	No	No	Yes	No	No	Yes	Yes	Yes	No	No	a	a	n	n	n	n	n	n	n	Yes
1039	adamawa	Girei	Wuro dole	Chakamidari camp	Informal	2014	No	female	24	sec	never_married	Student	christianity	8	5	0	btw_3_5	20133	716	10447	475	Yes	Yes	No	No	No	No	No	No	No	No	Yes	No	sa	a	a	a	a	a	d	d	n	Yes
1040	borno	Jere	Dusuman	Custom House Camp	Formal	2015	Yes	female	29	none	presently_married	Unemployed	islam	less_1	5	12000	less_1	817877	721	127244	3816	No	Yes	No	No	No	No	Yes	No	Yes	Yes	No	No	a	a	sa	d	a	d	d	d	a	No	Lack/inadequate information about the vaccine
1041	yobe	damaturu	kukareta_warsala	Kukareta camp	Informal	2014	Yes	male	37	none	presently_married	Farmer	islam	7	12	22000	btw_1_2	17010	738	15297	7620	Yes	Yes	No	Yes	No	No	No	No	No	No	No	No	a	a	a	n	n	d	d	d	d	No	Fear/concern about vaccine safety and side effects
1042	yobe	damaturu	kukareta_warsala	Kukareta camp	Informal	2014	Yes	male	55	none	presently_married	Farmer	islam	8	15	30000	btw_1_2	17010	738	15297	7620	Yes	Yes	No	Yes	No	No	Yes	No	Yes	No	No	No	a	a	a	n	n	sd	d	d	d	No	Fear/concern about vaccine safety and side effects
1043	yobe	gujba	gujba	Ajayari camp	Informal	2018	No	female	50	none	presently_married	Unemployed	islam	5_above	5	12000	less_1	17010	738	15297	2184	Yes	Yes	No	No	Yes	No	No	No	No	Yes	No	No	sa	sa	sa	d	d	d	sd	sd	sd	No	Fear/concern about vaccine safety and side effects
1044	yobe	damaturu	kukareta_warsala	Kukareta camp	Informal	2014	No	male	22	none	presently_married	Farmer	islam	5_above	8	17000	btw_3_5	17010	738	15297	7620	No	No	No	No	No	No	Yes	Yes	Yes	Yes	No	No	a	a	a	n	n	n	d	d	d	Yes
1045	yobe	damaturu	kukareta_warsala	Kukareta camp	Informal	2014	Yes	female	35	none	presently_married	Unemployed	islam	5_above	4	10000	less_1	17010	738	15297	7620	No	Yes	No	Yes	Yes	No	No	No	Yes	No	Yes	No	a	a	a	d	d	d	sd	sd	sd	No	No reason given
1046	yobe	gujba	gujba	Ajayari camp	Informal	2018	No	male	45	none	presently_married	Farmer	islam	5_above	7	30000	less_1	17010	738	15297	2184	No	Yes	No	No	Yes	No	No	Yes	Yes	No	No	No	a	a	a	a	a	a	d	d	d	Yes
1047	yobe	gujba	gujba	Ajayari camp	Informal	2018	No	male	60	none	presently_married	Farmer	islam	5_above	13	45000	less_1	17010	738	15297	2184	No	Yes	No	No	Yes	No	Yes	No	Yes	Yes	Yes	No	sa	sa	a	sd	sd	d	d	d	sd	No	Fear/concern about vaccine safety and side effects
1048	yobe	damaturu	kukareta_warsala	Kukareta camp	Informal	2014	Yes	male	24	pri	presently_married	Trader/Business	islam	5_above	3	20	less_1	17010	738	15297	7620	No	No	No	No	Yes	No	No	No	No	No	No	No	a	a	n	a	a	a	d	d	d	Yes
1049	adamawa	Yola South	Namtari	Malkohi village camp	Informal	2015	Yes	female	22	none	presently_married	Artisan	islam	1_2	4	10000	less_1	20133	716	10447	3063	Yes	Yes	No	Yes	Yes	No	No	Yes	No	Yes	Yes	No	a	a	a	d	d	d	a	a	a	Yes
1050	yobe	gujba	gujba	Ajayari camp	Informal	2018	No	male	28	sec	presently_married	Farmer	islam	5_above	4	25000	less_1	17010	738	15297	2184	Yes	Yes	No	No	Yes	No	No	Yes	Yes	Yes	Yes	No	a	a	a	a	n	n	a	a	a	Yes
1051	yobe	damaturu	maisandari_waziri_ibrahim	Huri camp	Informal	2014	Yes	female	20	none	presently_married	Unemployed	islam	2_5	3	20000	btw_3_5	17010	738	15297	786	Yes	Yes	No	Yes	Yes	No	No	Yes	No	Yes	Yes	No	a	a	a	a	a	a	a	a	a	No	Fear/concern about vaccine safety and side effects
1052	yobe	damaturu	maisandari_waziri_ibrahim	Huri camp	Informal	2014	Yes	male	55	none	presently_married	Farmer	islam	5_above	12	15000	btw_3_5	17010	738	15297	786	Yes	Yes	No	No	Yes	No	Yes	No	Yes	Yes	No	No	sa	sa	sa	sa	sa	sa	a	a	a	Yes
1053	adamawa	Yola South	Namtari	Malkohi village camp	Informal	2015	Yes	female	30	none	presently_married	Unemployed	islam	5	6	0	btw_1_2	20133	716	10447	3063	No	Yes	No	No	Yes	No	No	No	No	Yes	No	Yes	sa	sa	sa	a	a	a	sa	sa	a	Yes
1054	yobe	gujba	gujba	Garin Mai Mala camp	Informal	2018	No	male	45	pri	presently_married	Farmer	islam	2_5	9	30000	more_10	17010	738	15297	840	No	Yes	No	No	Yes	No	No	No	No	Yes	Yes	No	a	sa	a	a	a	a	a	a	a	Yes
1055	yobe	damaturu	kukareta_warsala	Kukareta camp	Informal	2014	No	female	25	pri	presently_married	Unemployed	islam	5_above	3	12000	btw_3_5	17010	738	15297	7620	No	Yes	No	No	Yes	No	No	No	Yes	No	Yes	No	a	a	a	a	a	a	n	a	a	Yes
1056	yobe	damaturu	maisandari_waziri_ibrahim	Huri camp	Informal	2014	Yes	female	30	none	presently_married	Unemployed	islam	1_2	7	15000	btw_3_5	17010	738	15297	786	Yes	No	No	Yes	No	No	No	No	Yes	Yes	No	No	a	a	sa	a	a	a	a	a	a	Yes
1057	borno	Jere	Dusuman	Custom House Camp	Formal	2015	Yes	female	35	none	presently_married	Unemployed	islam	5_above	7	6000	less_1	817877	721	127244	3816	No	No	No	No	No	No	Yes	No	Yes	Yes	No	No	a	d	a	a	d	d	sa	a	a	No	No felt need
1058	adamawa	Yola South	Namtari	Malkohi village camp	Informal	2015	Yes	female	25	pri	presently_married	Unemployed	islam	5	6	0	btw_1_2	20133	716	10447	3063	Yes	Yes	No	No	Yes	No	Yes	Yes	Yes	Yes	No	No	a	a	a	sa	a	sa	a	a	a	Yes
1059	borno	Bama	Shehuri	GSSSS Camp Bama	Formal	2018	Yes	female	40	none	widowed	Trader/Business	islam	5_above	7	4000	less_1	817877	721	127244	41969	No	No	No	Yes	Yes	No	No	No	No	Yes	No	No	a	a	sa	a	a	a	n	n	n	Yes
1060	yobe	gujba	gujba	Garin Mai Mala camp	Informal	2018	No	male	40	none	presently_married	Farmer	islam	2_5	8	10000	btw_3_5	17010	738	15297	840	Yes	Yes	No	No	Yes	No	No	No	Yes	Yes	No	No	a	a	a	a	a	a	a	a	a	Yes
1061	adamawa	Girei	Damare	Damare camp	Formal	2017	Yes	male	20	sec	never_married	Student	islam	5	9	0	less_1	20133	716	10447	1012	Yes	Yes	No	Yes	Yes	No	Yes	No	Yes	No	Yes	No	a	a	a	a	a	a	a	a	a	Yes
1062	yobe	damaturu	kukareta_warsala	Kukareta camp	Informal	2014	No	male	50	none	presently_married	Farmer	islam	5_above	15	35000	btw_3_5	17010	738	15297	7620	Yes	Yes	No	Yes	Yes	No	Yes	Yes	Yes	Yes	No	No	a	a	sa	n	n	n	n	n	n	Yes
1063	adamawa	Girei	Wuro dole	Chakamidari camp	Informal	2014	No	male	34	pri	presently_married	Artisan	christianity	8	6	10000	btw_3_5	20133	716	10447	475	No	Yes	No	Yes	No	No	No	No	No	No	No	Yes	sa	a	a	n	n	n	sa	a	n	Yes
1064	adamawa	Girei	Wuro dole	Chakamidari camp	Informal	2014	No	female	24	sec	presently_married	Trader/Business	islam	5_above	6	15000	btw_5_10	20133	716	10447	475	Yes	Yes	No	No	No	No	No	Yes	Yes	No	No	No	sa	sa	a	a	a	a	a	a	a	Yes
1065	borno	Bama	Shehuri	GSSSS Camp Bama	Formal	2018	Yes	female	40	none	presently_married	Trader/Business	islam	1_2	4	30000	less_1	817877	721	127244	41969	Yes	Yes	Yes	Yes	Yes	No	Yes	No	Yes	No	No	No	n	a	a	a	a	a	a	a	a	Yes
1066	yobe	damaturu	kukareta_warsala	Kukareta camp	Informal	2014	No	female	30	pri	presently_married	Trader/Business	islam	5_above	6	10000	btw_3_5	17010	738	15297	7620	Yes	Yes	No	No	Yes	No	No	Yes	No	No	Yes	No	a	a	a	a	a	a	d	d	d	Yes
1067	adamawa	Yola South	Namtari	Malkohi village camp	Informal	2015	Yes	female	20	none	presently_married	Artisan	islam	2_5	4	5000	less_1	20133	716	10447	3063	Yes	Yes	No	No	Yes	No	No	No	No	No	No	No	a	a	a	a	a	a	a	a	sa	Yes
1068	yobe	gujba	gujba	Ajayari camp	Informal	2018	No	female	41	none	presently_married	Farmer	islam	5_above	8	30000	less_1	17010	738	15297	2184	Yes	Yes	No	No	Yes	No	No	No	Yes	No	No	No	a	a	a	a	n	n	n	n	n	Yes
1069	adamawa	Girei	Wuro dole	Chakamidari camp	Informal	2014	No	female	35	pri	presently_married	Artisan	islam	2	6	2000	btw_3_5	20133	716	10447	475	No	No	No	No	No	No	No	No	No	No	No	No	a	n	a	n	n	n	n	n	a	Yes
1070	borno	Jere	Dusuman	Custom House Camp	Formal	2015	Yes	female	25	none	presently_married	Unemployed	islam	5_above	6	20000	less_1	817877	721	127244	3816	No	No	No	No	No	No	No	No	No	No	No	No	d	d	d	d	n	d	n	d	d	Yes
1071	adamawa	Girei	Damare	Damare camp	Formal	2017	Yes	male	25	sec	never_married	Artisan	islam	5	1	3000	less_1	20133	716	10447	1012	Yes	Yes	No	No	Yes	No	No	No	No	No	No	No	sa	sa	sa	a	a	a	n	n	n	Yes
1072	yobe	damaturu	gambir_moduri	Kasaisa camp	Informal	2014	No	male	35	none	presently_married	Farmer	islam	1_2	7	10000	less_1	17010	738	15297	2166	No	Yes	No	Yes	Yes	No	No	No	Yes	Yes	No	No	a	a	a	a	a	a	n	n	n	Yes
1073	yobe	damaturu	kukareta_warsala	Kukareta camp	Informal	2014	Yes	female	28	none	presently_married	Unemployed	islam	2_5	4	18000	less_1	17010	738	15297	7620	Yes	No	No	Yes	Yes	No	Yes	No	Yes	No	No	No	a	a	a	a	a	a	d	n	a	Yes
1074	yobe	gujba	gujba	Ajayari camp	Informal	2018	No	female	40	none	presently_married	Farmer	islam	5_above	7	19000	less_1	17010	738	15297	2184	Yes	Yes	No	No	Yes	No	No	No	Yes	Yes	No	No	a	a	a	a	a	a	n	n	n	Yes
1075	adamawa	Girei	Wuro dole	Chakamidari camp	Informal	2014	No	male	41	sec	presently_married	Farmer	christianity	8	11	0	btw_3_5	20133	716	10447	475	Yes	Yes	No	No	Yes	No	No	No	No	No	Yes	No	a	a	a	a	a	a	n	n	n	Yes
1076	adamawa	Girei	Damare	Damare camp	Formal	2017	Yes	male	44	pri	widowed	Farmer	christianity	5	8	0	less_1	20133	716	10447	1012	No	Yes	No	Yes	No	No	No	No	No	Yes	Yes	No	a	a	a	a	a	a	n	n	n	Yes
1077	adamawa	Girei	Damare	Damare camp	Formal	2017	Yes	female	24	sec	never_married	Student	christianity	5	7	0	less_1	20133	716	10447	1012	Yes	Yes	No	No	No	No	No	No	No	Yes	Yes	No	a	a	a	a	a	a	n	n	n	Yes
1078	adamawa	Girei	Damare	Damare camp	Formal	2017	Yes	female	30	none	presently_married	Unemployed	islam	5	13	0	less_1	20133	716	10447	1012	Yes	Yes	No	No	Yes	No	Yes	No	No	No	Yes	No	a	a	a	a	a	a	n	n	n	Yes
1079	adamawa	Girei	Damare	Damare camp	Formal	2017	Yes	female	20	sec	never_married	Student	islam	5	10	0	less_1	20133	716	10447	1012	No	Yes	No	No	Yes	No	No	Yes	Yes	No	Yes	No	a	a	a	a	a	a	d	n	a	Yes
1080	yobe	damaturu	maisandari_waziri_ibrahim	Huri camp	Informal	2014	Yes	male	34	none	presently_married	Others	islam	5_above	16	15000	btw_1_2	17010	738	15297	786	Yes	Yes	Yes	Yes	Yes	No	Yes	Yes	Yes	Yes	Yes	Yes	a	n	a	sa	n	a	n	n	n	Yes
1081	adamawa	Girei	Wuro dole	Chakamidari camp	Informal	2014	No	female	24	sec	presently_married	Unemployed	islam	8	10	0	btw_3_5	20133	716	10447	475	No	No	No	No	No	No	No	No	No	Yes	Yes	No	a	n	a	a	a	a	n	n	n	Yes
1082	adamawa	Fufore	Fufore	Wuro Kukori camp	Informal	2015	Yes	female	20	pri	presently_married	Unemployed	islam	5_above	6	2000	less_1	20133	716	10447	1560	No	No	No	No	No	No	No	No	No	No	No	No	n	n	a	a	a	a	a	a	a	Yes
1083	adamawa	Girei	Damare	Damare camp	Formal	2017	Yes	female	30	none	presently_married	Farmer	christianity	5	7	0	less_1	20133	716	10447	1012	No	Yes	No	No	No	No	No	No	No	No	No	No	n	n	n	a	a	a	n	n	n	Yes
1084	yobe	damaturu	maisandari_waziri_ibrahim	Huri camp	Informal	2014	Yes	male	40	none	presently_married	Unemployed	islam	2_5	4	12000	btw_3_5	17010	738	15297	786	Yes	Yes	No	No	No	No	No	Yes	No	Yes	Yes	No	a	a	a	n	a	a	a	a	n	Yes
1085	yobe	damaturu	gambir_moduri	Kasaisa camp	Informal	2014	No	female	25	pri	presently_married	Unemployed	islam	2_5	5	10000	less_1	17010	738	15297	2166	Yes	Yes	No	No	Yes	No	No	Yes	No	Yes	Yes	No	a	a	a	n	n	n	n	n	n	No	Fear/concern about vaccine safety and side effects
1086	yobe	damaturu	gambir_moduri	Kasaisa camp	Informal	2014	No	female	30	none	presently_married	Unemployed	islam	5_above	9	20000	less_1	17010	738	15297	2166	Yes	Yes	No	Yes	Yes	No	No	No	Yes	Yes	Yes	No	a	a	a	n	n	n	a	a	a	No	Related to consent/approval from husband/household head
1087	yobe	gujba	gujba	Ajayari camp	Informal	2018	No	male	23	none	presently_married	Farmer	islam	5_above	7	20000	less_1	17010	738	15297	2184	Yes	No	No	No	No	No	No	No	No	No	No	No	a	a	a	n	n	n	n	n	n	No	Fear/concern about vaccine safety and side effects
1088	yobe	gujba	gujba	Ajayari camp	Informal	2018	No	female	37	none	presently_married	Farmer	islam	5_above	10	25000	less_1	17010	738	15297	2184	Yes	Yes	No	No	Yes	No	No	No	Yes	No	No	No	a	a	a	n	n	n	n	n	n	Yes
1089	adamawa	Girei	Wuro dole	Chakamidari camp	Informal	2014	No	female	35	pri	presently_divorced	Farmer	christianity	8	9	0	btw_3_5	20133	716	10447	475	No	Yes	No	No	No	No	No	No	No	No	No	No	a	a	a	n	n	n	n	n	n	Yes
1090	adamawa	Girei	Damare	Damare camp	Formal	2017	Yes	male	25	sec	never_married	Unemployed	islam	5	6	0	less_1	20133	716	10447	1012	No	Yes	No	No	No	No	No	No	No	No	Yes	No	a	a	a	n	n	n	n	n	n	Yes
1091	adamawa	Girei	Wuro dole	Chakamidari camp	Informal	2014	No	male	40	pri	presently_married	Farmer	christianity	8	7	0	btw_3_5	20133	716	10447	475	Yes	Yes	No	No	Yes	No	No	No	No	No	Yes	No	n	a	a	n	n	n	n	n	n	Yes
1092	adamawa	Girei	Wuro dole	Chakamidari camp	Informal	2014	No	female	38	none	widowed	Unemployed	islam	8	7	0	btw_3_5	20133	716	10447	475	Yes	No	No	No	No	No	No	No	No	Yes	No	No	a	n	a	n	n	n	n	n	n	No	Fear/concern about vaccine safety and side effects
1093	borno	Konduga	Auno	Gubio Road Camp	Formal	2015	Yes	female	40	none	presently_married	Unemployed	islam	less_1	8	3000	less_1	817877	721	127244	22834	No	No	No	No	No	No	No	No	No	No	No	No	n	n	n	n	n	n	n	n	n	No	No reason given
1094	adamawa	Yola South	Namtari	Malkohi camp	Formal	2014	Yes	female	25	pri	widowed	Farmer	islam	5_above	5	3000	less_1	20133	716	10447	1239	No	No	No	No	Yes	No	No	No	No	No	No	No	a	a	a	d	n	n	n	n	n	No	Fear/concern about vaccine safety and side effects
1095	adamawa	Girei	Wuro dole	Chakamidari camp	Informal	2014	No	male	25	sec	never_married	Artisan	islam	5	3	5000	btw_3_5	20133	716	10447	475	No	Yes	No	No	No	No	No	No	No	No	No	No	a	d	a	d	n	n	n	n	n	No	No felt need
1096	yobe	damaturu	kukareta_warsala	Kukareta camp	Informal	2014	Yes	male	42	none	presently_married	Farmer	islam	8	14	21000	btw_1_2	17010	738	15297	7620	Yes	Yes	No	Yes	Yes	No	Yes	Yes	Yes	Yes	No	No	a	a	a	n	d	d	n	d	d	No	Fear/concern about vaccine safety and side effects
1097	yobe	damaturu	gambir_moduri	Kasaisa camp	Informal	2014	No	female	20	none	presently_married	Unemployed	islam	5_above	4	15000	less_1	17010	738	15297	2166	Yes	No	No	Yes	Yes	No	No	No	No	No	No	No	sa	sa	sa	d	d	d	a	a	a	Yes
1098	yobe	gujba	gujba	Fulatari camp	Informal	2017	No	female	30	none	presently_married	Unemployed	islam	5_above	4	10000	less_1	17010	738	15297	1701	Yes	No	No	Yes	Yes	No	No	No	No	No	No	No	sa	sa	sa	d	d	d	n	n	n	Yes
1099	yobe	damaturu	gambir_moduri	Kasaisa camp	Informal	2014	No	male	60	none	presently_married	Trader/Business	islam	5_above	7	17000	less_1	17010	738	15297	2166	No	Yes	No	No	Yes	No	No	No	Yes	Yes	Yes	No	a	a	a	d	d	d	n	n	n	No	Fear/concern about vaccine safety and side effects
1100	adamawa	Girei	Damare	Damare camp	Formal	2017	Yes	female	25	sec	never_married	Student	christianity	5	7	0	less_1	20133	716	10447	1012	No	Yes	No	No	No	No	No	No	No	No	No	No	a	a	a	d	d	d	n	n	n	Yes
1101	yobe	gujba	gujba	Ajayari camp	Informal	2018	No	female	28	none	presently_divorced	Unemployed	islam	5_above	5	12000	less_1	17010	738	15297	2184	Yes	No	No	No	Yes	No	No	No	Yes	Yes	Yes	No	sa	a	a	sd	sd	sd	d	d	d	No	Myths, misconceptions, misinformation, disbelieve
1102	adamawa	Yola South	Namtari	Malkohi village camp	Informal	2015	Yes	male	30	none	presently_married	Farmer	islam	5_above	5	20000	less_1	20133	716	10447	3063	Yes	Yes	No	No	Yes	No	No	Yes	No	Yes	No	No	sa	a	a	d	n	n	a	a	a	Yes
1103	adamawa	Girei	Wuro dole	Chakamidari camp	Informal	2014	No	female	24	sec	never_married	Unemployed	christianity	8	8	0	btw_3_5	20133	716	10447	475	No	Yes	No	No	No	No	No	No	No	No	Yes	No	a	a	a	a	a	a	d	d	n	Yes
1104	adamawa	Girei	Wuro dole	Chakamidari camp	Informal	2014	No	female	38	none	presently_married	Farmer	christianity	8	7	0	btw_3_5	20133	716	10447	475	No	Yes	No	No	No	No	No	No	No	No	Yes	No	a	a	a	a	a	a	d	d	n	Yes
1105	adamawa	Girei	Wuro dole	Chakamidari camp	Informal	2014	No	female	30	none	presently_married	Trader/Business	islam	6	8	5000	btw_3_5	20133	716	10447	475	Yes	No	No	No	No	No	No	No	No	Yes	No	No	a	a	a	a	a	a	d	d	n	Yes
1106	yobe	gujba	gujba	Ajayari camp	Informal	2018	No	female	60	none	presently_married	Farmer	islam	5_above	4	20000	less_1	17010	738	15297	2184	No	No	No	No	No	No	No	No	No	No	No	No	a	a	a	n	n	n	n	n	n	Yes
1107	yobe	gujba	gujba	Ajayari camp	Informal	2018	No	female	50	none	presently_married	Farmer	islam	5_above	4	26000	less_1	17010	738	15297	2184	Yes	Yes	No	No	Yes	No	No	No	No	No	No	No	a	a	a	n	n	n	a	n	n	Yes
1108	adamawa	Girei	Wuro dole	Chakamidari camp	Informal	2014	No	male	22	sec	never_married	Student	christianity	8	6	0	btw_3_5	20133	716	10447	475	Yes	Yes	No	Yes	No	No	No	No	No	No	Yes	No	a	a	a	a	a	a	d	d	d	Yes
1109	adamawa	Girei	Wuro dole	Chakamidari camp	Informal	2014	No	male	30	sec	presently_married	Artisan	islam	8	6	10000	btw_3_5	20133	716	10447	475	No	Yes	No	No	No	No	No	No	No	No	Yes	No	a	a	a	a	a	a	d	d	d	Yes
1110	adamawa	Girei	Damare	Damare camp	Formal	2017	Yes	female	25	none	presently_married	Unemployed	islam	5	4	0	less_1	20133	716	10447	1012	Yes	Yes	No	No	Yes	No	No	No	No	No	Yes	No	a	a	a	a	a	a	d	d	d	Yes
1111	adamawa	Fufore	Fufore	Wuro Kukori camp	Informal	2015	Yes	female	27	pri	presently_married	Unemployed	islam	5_above	4	0	less_1	20133	716	10447	1560	Yes	No	No	Yes	Yes	No	Yes	Yes	Yes	Yes	No	No	a	a	a	a	a	a	a	a	a	Yes
1112	adamawa	Fufore	Fufore	Wuro Kukori camp	Informal	2015	Yes	female	35	none	presently_married	Unemployed	islam	5_above	6	0	less_1	20133	716	10447	1560	No	Yes	No	No	Yes	No	Yes	No	No	Yes	No	No	a	n	a	a	a	a	a	a	a	Yes
1113	yobe	damaturu	kukareta_warsala	Kukareta camp	Informal	2014	Yes	female	33	pri	presently_married	Unemployed	islam	5_above	7	18000	less_1	17010	738	15297	7620	No	No	No	No	No	No	No	No	No	No	No	No	a	a	a	n	n	n	n	n	n	No	No reason given
1114	adamawa	Girei	Damare	Damare camp	Formal	2017	Yes	female	28	pri	presently_married	Unemployed	islam	5	5	0	less_1	20133	716	10447	1012	No	Yes	No	No	No	No	No	No	No	No	No	No	a	a	a	n	n	n	d	d	d	Yes
1115	adamawa	Girei	Damare	Damare camp	Formal	2017	Yes	female	20	pri	presently_married	Unemployed	islam	4	3	0	less_1	20133	716	10447	1012	Yes	Yes	No	No	No	No	No	No	No	No	Yes	No	a	a	a	n	n	n	d	d	d	Yes
1116	yobe	damaturu	kukareta_warsala	Kukareta camp	Informal	2014	No	male	37	none	presently_married	Farmer	islam	5_above	11	19000	btw_3_5	17010	738	15297	7620	Yes	No	No	No	Yes	No	No	Yes	No	Yes	No	No	a	a	a	n	d	sd	n	d	d	Yes
1117	yobe	damaturu	kukareta_warsala	Kukareta camp	Informal	2014	Yes	female	45	pri	presently_married	Trader/Business	islam	5_above	16	25000	less_1	17010	738	15297	7620	Yes	Yes	No	No	Yes	No	No	No	Yes	Yes	Yes	No	sa	sa	a	sd	sd	sd	d	sd	sd	No	No reason given
1118	yobe	gujba	gujba	Ajayari camp	Informal	2018	No	female	19	pri	presently_married	Unemployed	islam	5_above	2	9000	less_1	17010	738	15297	2184	Yes	No	No	No	Yes	No	No	Yes	No	No	No	No	a	a	a	d	d	d	d	d	sd	No	Fear/concern about vaccine safety and side effects
1119	yobe	damaturu	kukareta_warsala	Kukareta camp	Informal	2014	Yes	male	41	none	presently_married	Unemployed	islam	5_above	8	18000	less_1	17010	738	15297	7620	No	No	No	No	No	No	No	No	No	No	Yes	No	a	a	a	a	a	a	n	n	n	Yes
1120	borno	Konduga	Auno	Gubio Road Camp	Formal	2015	Yes	male	61	none	presently_married	Farmer	islam	5_above	9	5000	less_1	817877	721	127244	22834	No	No	No	No	No	No	No	No	No	No	No	No	n	n	n	n	n	n	n	n	n	No	No reason given
1121	borno	Konduga	Auno	Gubio Road Camp	Formal	2015	Yes	male	42	pri	presently_married	Farmer	islam	5_above	6	3000	less_1	817877	721	127244	22834	No	No	No	No	No	No	No	No	No	No	No	No	n	n	n	n	n	n	n	n	n	No	No reason given
1122	borno	Jere	Dusuman	Muna Camp	Formal	2015	Yes	female	30	none	presently_divorced	Farmer	islam	5_above	5	2500	btw_2_3	817877	721	127244	49931	No	Yes	No	No	Yes	No	No	No	No	No	No	No	a	n	n	d	n	n	n	n	n	Yes
1123	adamawa	Yola South	Namtari	Malkohi camp	Formal	2014	Yes	male	18	pri	never_married	Trader/Business	islam	5_above	5	5000	less_1	20133	716	10447	1239	Yes	No	No	No	Yes	No	No	No	No	No	No	No	n	n	n	d	d	d	sd	d	d	Yes
1124	borno	Jere	Dusuman	Muna Camp	Formal	2015	Yes	female	20	none	presently_married	Trader/Business	islam	2_5	5	2000	btw_3_5	817877	721	127244	49931	No	Yes	No	No	Yes	No	No	No	No	No	No	No	sa	sa	a	d	d	n	a	a	n	Yes
1125	yobe	damaturu	kukareta_warsala	Kukareta camp	Informal	2014	Yes	female	30	none	presently_married	Trader/Business	islam	8	10	19000	btw_1_2	17010	738	15297	7620	Yes	Yes	No	Yes	Yes	No	No	No	No	No	No	No	n	n	n	d	d	sd	d	d	d	No	Fear/concern about vaccine safety and side effects
1126	yobe	damaturu	maisandari_waziri_ibrahim	Huri camp	Informal	2014	Yes	male	80	none	presently_married	Farmer	islam	5_above	10	10000	btw_1_2	17010	738	15297	786	Yes	Yes	No	Yes	Yes	No	Yes	No	Yes	No	No	No	sa	sa	sa	a	a	a	d	d	d	Yes
1127	yobe	damaturu	kukareta_warsala	Kukareta camp	Informal	2014	Yes	male	50	none	presently_married	Farmer	islam	5_above	17	35000	less_1	17010	738	15297	7620	Yes	Yes	No	Yes	No	No	No	No	Yes	No	Yes	No	sa	a	sa	d	sd	sd	a	a	a	Yes
1128	yobe	damaturu	maisandari_waziri_ibrahim	Huri camp	Informal	2014	Yes	female	30	none	presently_married	Unemployed	islam	5_above	7	30000	btw_3_5	17010	738	15297	786	Yes	Yes	No	No	No	No	No	No	No	Yes	No	No	a	a	sa	a	a	a	a	a	a	No	Fear/concern about vaccine safety and side effects
1129	yobe	damaturu	kukareta_warsala	Kukareta camp	Informal	2014	No	male	48	none	presently_married	Farmer	islam	5_above	15	25000	btw_3_5	17010	738	15297	7620	Yes	No	No	No	No	No	Yes	No	Yes	Yes	No	No	sa	a	sa	a	n	n	n	n	a	Yes
1130	yobe	damaturu	kukareta_warsala	Kukareta camp	Informal	2014	No	male	58	none	presently_married	Unemployed	islam	5_above	10	20000	btw_3_5	17010	738	15297	7620	No	No	No	No	No	No	No	No	No	No	No	No	sa	sa	sa	a	a	a	a	d	d	Yes
1131	adamawa	Yola South	Namtari	Malkohi village camp	Informal	2015	Yes	female	19	none	presently_married	Unemployed	islam	6	3	0	btw_1_2	20133	716	10447	3063	No	Yes	No	Yes	Yes	No	No	No	No	Yes	No	No	a	a	a	sa	a	sa	a	a	sa	No	Fear/concern about vaccine safety and side effects
1132	borno	Jere	Dusuman	Custom House Camp	Formal	2015	Yes	female	25	none	presently_married	Unemployed	islam	less_1	5	10000	less_1	817877	721	127244	3816	Yes	Yes	No	Yes	No	No	Yes	No	No	No	No	No	sa	a	a	a	sa	a	a	a	a	Yes
1133	adamawa	Yola South	Namtari	Malkohi village camp	Informal	2015	Yes	female	19	none	presently_married	Unemployed	islam	4	2	0	btw_1_2	20133	716	10447	3063	No	Yes	No	Yes	Yes	No	Yes	No	No	Yes	Yes	No	a	sa	sa	a	a	a	a	sa	a	No	Fear/concern about vaccine safety and side effects
1134	yobe	gujba	gujba	Ajayari camp	Informal	2018	No	male	51	pri	presently_married	Farmer	islam	5_above	17	40000	btw_1_2	17010	738	15297	2184	Yes	No	No	No	No	No	Yes	No	Yes	No	No	No	sa	sa	a	a	n	n	n	a	a	Yes
1135	yobe	damaturu	kukareta_warsala	Kukareta camp	Informal	2014	Yes	female	43	none	widowed	Trader/Business	islam	6	10	30000	btw_1_2	17010	738	15297	7620	Yes	Yes	No	Yes	No	No	No	Yes	Yes	No	No	No	a	a	sa	n	a	d	n	n	d	Yes
1136	yobe	gujba	gujba	Garin Mai Mala camp	Informal	2018	No	male	25	sec	never_married	Farmer	islam	2_5	10	30000	btw_3_5	17010	738	15297	840	Yes	Yes	No	No	Yes	No	No	No	Yes	Yes	Yes	No	a	sa	sa	a	a	a	a	a	a	Yes
1137	yobe	gujba	gujba	Garin Mai Mala camp	Informal	2018	No	male	40	none	presently_married	Farmer	islam	2_5	12	3000	more_10	17010	738	15297	840	No	No	No	No	No	No	No	No	No	No	No	No	a	a	a	a	a	a	a	a	a	Yes
1138	adamawa	Yola South	Namtari	Malkohi village camp	Informal	2015	Yes	female	30	none	presently_married	Unemployed	islam	5	7	0	btw_1_2	20133	716	10447	3063	No	No	No	No	Yes	No	No	No	No	No	No	No	a	sa	sa	a	a	a	a	a	a	Yes
1139	yobe	gujba	gujba	Ajayari camp	Informal	2018	No	female	48	pri	presently_married	Farmer	islam	less_1	9	35000	less_1	17010	738	15297	2184	Yes	Yes	No	No	Yes	No	No	No	Yes	Yes	No	No	a	sa	sa	sa	a	d	n	n	n	Yes
1140	yobe	gujba	gujba	Ajayari camp	Informal	2018	No	female	65	none	widowed	Farmer	islam	5_above	4	20000	less_1	17010	738	15297	2184	Yes	Yes	No	No	Yes	No	No	No	Yes	Yes	No	No	n	n	a	a	n	n	n	n	n	Yes
1141	yobe	damaturu	kukareta_warsala	Kukareta camp	Informal	2014	No	male	52	none	presently_married	Unemployed	islam	5_above	21	20000	btw_3_5	17010	738	15297	7620	No	No	No	No	Yes	No	No	No	No	No	Yes	No	sa	sa	sa	d	d	n	d	n	a	No	No reason given
1142	yobe	damaturu	kukareta_warsala	Kukareta camp	Informal	2014	Yes	female	40	none	presently_married	Unemployed	islam	8	12	20000	btw_1_2	17010	738	15297	7620	No	No	No	No	No	No	No	No	Yes	No	No	No	a	a	a	n	d	sd	a	a	n	No	Fear/concern about vaccine safety and side effects
1143	borno	Jere	Dusuman	Custom House Camp	Formal	2015	Yes	female	31	none	presently_married	Unemployed	islam	2_5	6	8000	less_1	817877	721	127244	3816	Yes	Yes	No	No	Yes	No	Yes	No	Yes	No	No	No	sa	sa	sa	a	sa	a	a	a	a	Yes
1144	yobe	damaturu	kukareta_warsala	Kukareta camp	Informal	2014	Yes	male	30	pri	presently_married	Farmer	islam	5_above	3	10000	less_1	17010	738	15297	7620	Yes	Yes	No	No	Yes	No	Yes	No	Yes	No	Yes	No	a	sa	sa	a	a	a	n	n	n	Yes
1145	yobe	damaturu	kukareta_warsala	Kukareta camp	Informal	2014	Yes	female	55	none	widowed	Unemployed	islam	5_above	6	10000	less_1	17010	738	15297	7620	No	No	No	No	Yes	No	No	Yes	Yes	No	Yes	No	a	a	sa	a	a	a	a	a	a	Yes
1146	borno	Bama	Shehuri	GSSSS Camp Bama	Formal	2018	Yes	female	40	none	presently_married	Unemployed	islam	2_5	5	1500	less_1	817877	721	127244	41969	No	No	No	No	Yes	No	No	No	No	No	No	No	sa	sa	sa	a	a	a	a	n	n	Yes
1147	adamawa	Fufore	Fufore	Wuro Kukori camp	Informal	2015	Yes	female	28	pri	presently_married	Unemployed	islam	5_above	5	0	less_1	20133	716	10447	1560	No	Yes	No	No	Yes	No	Yes	Yes	Yes	Yes	No	No	a	a	a	a	a	a	a	a	a	Yes
1148	yobe	gujba	gujba	Ajayari camp	Informal	2018	No	male	50	none	presently_married	Farmer	islam	5_above	1	15000	btw_1_2	17010	738	15297	2184	No	Yes	No	No	No	No	No	No	No	No	No	No	a	a	a	n	n	a	d	d	d	Yes
1149	yobe	damaturu	kukareta_warsala	Kukareta camp	Informal	2014	Yes	male	30	none	presently_married	Artisan	islam	8	11	30000	btw_1_2	17010	738	15297	7620	Yes	Yes	No	No	No	No	Yes	Yes	Yes	Yes	No	No	sa	a	sa	n	n	d	n	n	d	No	Fear/concern about vaccine safety and side effects
1150	yobe	damaturu	kukareta_warsala	Kukareta camp	Informal	2014	Yes	female	28	none	presently_married	Trader/Business	islam	8	8	25000	btw_1_2	17010	738	15297	7620	Yes	No	No	Yes	No	No	Yes	Yes	Yes	Yes	No	No	a	a	a	a	d	sd	n	d	sd	No	Fear/concern about vaccine safety and side effects
1151	adamawa	Girei	Damare	Damare camp	Formal	2017	Yes	female	27	none	presently_married	Unemployed	islam	5	4	0	less_1	20133	716	10447	1012	No	No	No	No	No	No	No	No	No	No	No	No	n	n	a	d	d	d	n	n	n	No	Myths, misconceptions, misinformation, disbelieve
1152	yobe	gujba	gujba	Ajayari camp	Informal	2018	No	female	30	none	widowed	Artisan	islam	5_above	4	12000	less_1	17010	738	15297	2184	Yes	Yes	No	No	Yes	No	Yes	No	No	Yes	Yes	No	sa	sa	sa	sd	sd	sd	d	d	d	No	Fear/concern about vaccine safety and side effects
1153	yobe	damaturu	kukareta_warsala	Kukareta camp	Informal	2014	Yes	male	28	none	presently_married	Farmer	islam	5_above	3	15000	less_1	17010	738	15297	7620	No	Yes	No	No	No	No	No	Yes	No	No	No	No	a	a	a	a	a	a	d	d	d	Yes
1154	borno	Jere	Dusuman	Muna Camp	Formal	2015	Yes	female	40	none	presently_married	Farmer	islam	5_above	7	900	btw_2_3	817877	721	127244	49931	Yes	No	No	No	No	No	No	No	No	No	No	No	n	n	a	a	a	n	sa	a	a	Yes
1155	borno	Jere	Dusuman	Muna Camp	Formal	2015	Yes	female	30	none	presently_married	Unemployed	islam	5_above	5	2000	btw_3_5	817877	721	127244	49931	Yes	Yes	No	No	Yes	No	No	No	No	No	No	No	sa	sa	sa	n	a	d	sa	sa	a	Yes
1156	yobe	damaturu	kukareta_warsala	Kukareta camp	Informal	2014	Yes	male	60	none	presently_married	Farmer	islam	8	13	25000	btw_1_2	17010	738	15297	7620	Yes	Yes	No	Yes	Yes	No	Yes	Yes	Yes	Yes	No	No	a	a	sa	n	n	n	n	d	d	Yes
1157	borno	Jere	Dusuman	Custom House Camp	Formal	2015	Yes	female	50	none	presently_separated	Farmer	islam	5_above	2	0	less_1	817877	721	127244	3816	No	No	No	Yes	Yes	No	Yes	No	Yes	No	No	No	sd	sd	d	sd	sd	sd	n	d	d	No	Myths, misconceptions, misinformation, disbelieve
1158	adamawa	Girei	Wuro dole	Chakamidari camp	Informal	2014	No	male	25	sec	never_married	Unemployed	christianity	4	5	0	btw_3_5	20133	716	10447	475	Yes	No	No	No	No	No	No	No	No	No	Yes	No	a	a	a	a	a	a	d	d	n	Yes
1159	adamawa	Girei	Wuro dole	Chakamidari camp	Informal	2014	No	female	38	sec	presently_married	Trader/Business	christianity	8	11	10000	btw_3_5	20133	716	10447	475	Yes	Yes	No	No	No	No	No	No	No	No	Yes	No	a	n	a	a	a	a	d	d	n	Yes
1160	yobe	damaturu	kukareta_warsala	Kukareta camp	Informal	2014	Yes	male	54	none	presently_married	Farmer	islam	5_above	14	37000	btw_1_2	17010	738	15297	7620	Yes	Yes	No	No	No	No	No	No	No	Yes	Yes	No	a	a	a	n	n	a	a	d	d	Yes
1161	adamawa	Girei	Wuro dole	Chakamidari camp	Informal	2014	No	female	25	pri	presently_married	Unemployed	islam	5	3	0	btw_3_5	20133	716	10447	475	No	No	No	No	Yes	No	No	No	No	No	No	No	a	a	a	n	n	n	d	d	n	Yes
1162	yobe	damaturu	kukareta_warsala	Kukareta camp	Informal	2014	Yes	female	30	none	presently_married	Unemployed	islam	5_above	8	15000	less_1	17010	738	15297	7620	No	Yes	Yes	Yes	Yes	No	No	No	No	No	No	No	a	a	a	d	d	d	sd	sd	sd	No	Myths, misconceptions, misinformation, disbelieve
1163	adamawa	Girei	Wuro dole	Chakamidari camp	Informal	2014	No	female	35	sec	presently_married	Unemployed	islam	8	9	0	btw_3_5	20133	716	10447	475	No	Yes	No	No	No	No	No	No	No	No	Yes	No	a	a	a	a	a	a	d	d	d	No	Fear/concern about vaccine safety and side effects
1164	adamawa	Girei	Wuro dole	Chakamidari camp	Informal	2014	No	male	35	sec	presently_married	Farmer	christianity	8	4	0	btw_3_5	20133	716	10447	475	No	Yes	No	No	Yes	No	No	No	No	No	Yes	No	a	a	a	n	n	n	d	d	d	Yes
1165	adamawa	Girei	Wuro dole	Chakamidari camp	Informal	2014	No	male	45	pri	presently_married	Farmer	christianity	8	9	0	btw_3_5	20133	716	10447	475	Yes	Yes	No	No	Yes	No	No	No	No	No	Yes	No	a	a	a	n	n	n	d	d	d	No	Myths, misconceptions, misinformation, disbelieve
1166	adamawa	Girei	Wuro dole	Chakamidari camp	Informal	2014	No	female	30	pri	presently_married	Unemployed	islam	8	9	0	btw_3_5	20133	716	10447	475	No	Yes	No	No	No	No	No	No	No	No	No	No	n	n	n	n	n	n	d	d	d	Yes
1167	yobe	damaturu	kukareta_warsala	Kukareta camp	Informal	2014	Yes	male	40	none	presently_married	Others	islam	5_above	8	15	less_1	17010	738	15297	7620	Yes	Yes	No	No	Yes	No	No	No	Yes	No	Yes	No	sa	sa	a	n	d	d	a	a	sa	Yes
1168	borno	Jere	Dusuman	Muna Camp	Formal	2015	Yes	female	40	none	presently_married	Unemployed	islam	5_above	4	500	btw_1_2	817877	721	127244	49931	Yes	Yes	No	Yes	Yes	No	No	No	No	No	No	No	a	a	n	d	d	d	n	a	n	Yes
1169	borno	Jere	Dusuman	Custom House Camp	Formal	2015	Yes	female	30	none	presently_married	Unemployed	islam	5_above	5	20000	less_1	817877	721	127244	3816	Yes	No	No	No	No	No	Yes	No	Yes	No	No	No	a	a	a	a	a	a	a	a	a	Yes
1170	adamawa	Fufore	Fufore	Wuro Kukori camp	Informal	2015	Yes	female	25	none	presently_married	Unemployed	islam	5_above	3	0	less_1	20133	716	10447	1560	No	No	No	No	No	No	No	No	No	No	No	No	n	n	n	n	n	n	n	a	n	Yes
1171	borno	Bama	Shehuri	GSSSS Camp Bama	Formal	2018	Yes	female	40	none	presently_married	Unemployed	islam	5_above	9	0	less_1	817877	721	127244	41969	No	Yes	No	No	Yes	No	No	No	No	No	No	Yes	n	n	n	n	n	n	a	n	a	Yes
1172	yobe	damaturu	kukareta_warsala	Kukareta camp	Informal	2014	Yes	female	30	pri	presently_married	Unemployed	islam	5_above	3	15000	less_1	17010	738	15297	7620	Yes	Yes	No	No	Yes	No	Yes	Yes	No	Yes	Yes	Yes	sa	sa	sa	d	sd	sd	a	a	a	Yes
1173	yobe	damaturu	maisandari_waziri_ibrahim	Huri camp	Informal	2014	Yes	female	45	none	widowed	Unemployed	islam	5_above	7	6000	btw_3_5	17010	738	15297	786	Yes	Yes	No	No	Yes	No	No	No	No	Yes	No	No	sa	a	a	a	d	d	sa	sa	sa	No	Myths, misconceptions, misinformation, disbelieve
1174	borno	Jere	Old Maiduguri	El-Miskin Camp	Informal	2014	Yes	female	30	none	presently_married	Unemployed	islam	5_above	6	0	less_1	817877	721	127244	7348	No	No	No	No	No	No	Yes	No	Yes	Yes	No	No	sd	sd	sd	d	d	d	n	d	d	No	No reason given
1175	adamawa	Fufore	Fufore	Wuro Kukori camp	Informal	2015	Yes	female	29	none	presently_married	Unemployed	islam	5_above	5	0	less_1	20133	716	10447	1560	No	Yes	No	Yes	Yes	No	Yes	Yes	Yes	Yes	No	No	a	a	a	a	a	sa	a	a	a	Yes
1176	yobe	gujba	gujba	Ajayari camp	Informal	2018	No	female	45	none	presently_married	Unemployed	islam	5_above	8	13000	less_1	17010	738	15297	2184	Yes	No	No	Yes	No	No	No	Yes	No	No	Yes	No	a	a	a	a	a	a	d	d	d	Yes
1177	adamawa	Yola South	Namtari	Malkohi village camp	Informal	2015	Yes	female	27	none	presently_married	Artisan	islam	2_5	5	10000	less_1	20133	716	10447	3063	Yes	Yes	No	No	Yes	No	Yes	Yes	No	Yes	No	Yes	a	a	a	a	a	a	a	a	a	Yes
1178	adamawa	Yola South	Namtari	Malkohi camp	Formal	2014	Yes	male	60	none	presently_married	Farmer	islam	5_above	8	3000	less_1	20133	716	10447	1239	No	No	No	No	Yes	No	No	No	No	No	No	No	d	d	d	a	a	a	n	n	n	No	Related to consent/approval from husband/household head
1179	adamawa	Girei	Damare	Damare camp	Formal	2017	Yes	female	20	sec	never_married	Student	christianity	5	8	0	less_1	20133	716	10447	1012	Yes	Yes	No	No	Yes	No	Yes	No	Yes	No	Yes	No	a	n	a	n	n	a	n	n	n	No	Myths, misconceptions, misinformation, disbelieve
1180	adamawa	Girei	Damare	Damare camp	Formal	2017	Yes	female	20	sec	never_married	Student	christianity	5	8	0	less_1	20133	716	10447	1012	Yes	Yes	No	No	Yes	No	No	No	No	Yes	Yes	No	sa	sa	a	d	n	d	d	d	n	No	Fear/concern about vaccine safety and side effects
1181	borno	Jere	Dusuman	Custom House Camp	Formal	2015	Yes	female	20	none	presently_separated	Farmer	islam	less_1	4	0	less_1	817877	721	127244	3816	No	No	No	No	No	No	No	No	No	No	No	No	sd	sd	sd	n	d	d	d	d	d	Yes
1182	yobe	damaturu	kukareta_warsala	Kukareta camp	Informal	2014	Yes	male	31	none	presently_married	Unemployed	islam	2_5	3	4	less_1	17010	738	15297	7620	No	No	No	No	No	No	No	No	No	No	Yes	No	a	a	a	d	d	d	sd	d	d	No	No felt need
1183	adamawa	Girei	Wuro dole	Chakamidari camp	Informal	2014	No	male	24	sec	never_married	Trader/Business	christianity	8	4	6000	btw_3_5	20133	716	10447	475	Yes	Yes	No	No	Yes	No	No	No	No	No	Yes	No	a	a	a	a	a	a	d	d	d	Yes
1184	adamawa	Fufore	Fufore	Wuro Kukori camp	Informal	2015	Yes	female	25	none	presently_married	Unemployed	islam	5_above	5	2000	less_1	20133	716	10447	1560	No	No	No	No	No	No	No	No	No	No	No	No	n	n	a	a	a	a	n	n	n	Yes
1185	adamawa	Yola South	Namtari	Malkohi village camp	Informal	2015	Yes	female	30	none	widowed	Farmer	islam	5_above	6	2000	less_1	20133	716	10447	3063	Yes	Yes	No	No	Yes	No	Yes	No	No	Yes	No	No	d	d	d	d	d	n	a	a	a	Yes
1186	borno	Jere	Dusuman	Muna Camp	Formal	2015	Yes	female	35	none	presently_married	Unemployed	islam	2_5	8	2000	btw_2_3	817877	721	127244	49931	Yes	No	No	Yes	No	No	No	No	No	No	No	No	a	n	n	d	d	d	a	sa	sa	Yes
1187	borno	Jere	Dusuman	Custom House Camp	Formal	2015	Yes	female	25	none	presently_married	Unemployed	islam	1_2	5	0	less_1	817877	721	127244	3816	No	No	No	No	No	No	No	No	No	No	No	No	sd	sd	sd	d	d	d	d	d	d	No	No reason given
1188	yobe	damaturu	kukareta_warsala	Kukareta camp	Informal	2014	Yes	female	42	pri	presently_married	Unemployed	islam	5_above	6	12	less_1	17010	738	15297	7620	Yes	Yes	No	Yes	Yes	No	No	No	No	No	Yes	No	a	a	a	n	a	a	a	d	d	No	Myths, misconceptions, misinformation, disbelieve
1189	borno	Jere	Dusuman	Muna Camp	Formal	2015	Yes	female	36	none	presently_married	Unemployed	islam	2_5	8	1000	btw_2_3	817877	721	127244	49931	Yes	Yes	No	No	Yes	No	No	No	No	No	No	No	sa	d	d	d	sd	d	d	a	a	Yes
1190	borno	Bama	Shehuri	GSSSS Camp Bama	Formal	2018	Yes	male	24	none	never_married	Trader/Business	islam	2_5	7	8000	less_1	817877	721	127244	41969	Yes	Yes	Yes	Yes	Yes	No	Yes	Yes	No	Yes	No	No	a	a	a	sa	a	sa	a	a	n	No	Myths, misconceptions, misinformation, disbelieve
1191	yobe	damaturu	kukareta_warsala	Kukareta camp	Informal	2014	No	male	35	pri	presently_married	Farmer	islam	5_above	6	10000	btw_3_5	17010	738	15297	7620	Yes	Yes	Yes	Yes	Yes	No	Yes	No	No	No	Yes	No	a	a	sa	a	a	a	a	a	a	Yes
1192	yobe	damaturu	kukareta_warsala	Kukareta camp	Informal	2014	Yes	female	30	none	presently_married	Unemployed	islam	5_above	5	16000	less_1	17010	738	15297	7620	No	Yes	No	Yes	No	No	No	No	Yes	Yes	Yes	No	sa	sa	sa	sd	sd	d	d	a	a	No	Fear/concern about vaccine safety and side effects
1193	borno	Bama	Shehuri	GSSSS Camp Bama	Formal	2018	Yes	male	26	none	presently_married	Farmer	islam	1_2	6	40000	less_1	817877	721	127244	41969	Yes	Yes	No	No	Yes	No	Yes	Yes	No	Yes	No	No	a	sa	sa	sa	a	a	sa	a	a	Yes
1194	yobe	damaturu	kukareta_warsala	Kukareta camp	Informal	2014	Yes	female	22	pri	presently_married	Unemployed	islam	5_above	3	12000	less_1	17010	738	15297	7620	Yes	No	No	No	Yes	No	No	Yes	No	No	Yes	No	a	sa	sa	a	a	a	a	a	sa	Yes
1195	adamawa	Yola South	Namtari	Malkohi camp	Formal	2014	Yes	male	19	sec	never_married	Trader/Business	islam	5_above	7	3000	less_1	20133	716	10447	1239	No	No	No	Yes	Yes	No	No	No	No	No	No	No	n	n	n	d	d	d	n	n	n	No	Myths, misconceptions, misinformation, disbelieve
1196	yobe	damaturu	kukareta_warsala	Kukareta camp	Informal	2014	No	female	22	none	presently_married	Unemployed	islam	5_above	5	24000	btw_3_5	17010	738	15297	7620	No	Yes	No	No	Yes	No	No	No	No	Yes	Yes	No	sa	sa	sa	d	sd	sd	n	n	d	No	No reason given
1197	yobe	damaturu	kukareta_warsala	Kukareta camp	Informal	2014	Yes	male	45	none	presently_married	Farmer	islam	5_above	6	30000	less_1	17010	738	15297	7620	Yes	Yes	No	No	No	No	No	No	Yes	No	Yes	No	sd	sd	sd	sd	sd	sd	a	a	a	No	No reason given
1198	adamawa	Yola South	Namtari	Malkohi camp	Formal	2014	Yes	female	55	none	widowed	Farmer	islam	5_above	3	2500	less_1	20133	716	10447	1239	No	Yes	No	No	No	No	Yes	No	No	Yes	No	No	a	a	a	a	a	a	a	a	a	No	Fear/concern about vaccine safety and side effects
1199	yobe	damaturu	kukareta_warsala	Kukareta camp	Informal	2014	No	male	40	none	presently_married	Farmer	islam	5_above	7	15000	btw_3_5	17010	738	15297	7620	Yes	Yes	No	No	Yes	No	Yes	Yes	No	No	No	No	sa	a	a	n	n	n	d	sd	sd	No	Fear/concern about vaccine safety and side effects
1200	borno	Jere	Dusuman	Custom House Camp	Formal	2015	Yes	female	36	none	presently_married	Unemployed	islam	less_1	7	20000	less_1	817877	721	127244	3816	Yes	No	No	No	Yes	No	Yes	No	No	No	No	No	sa	a	a	sa	sa	a	sa	a	a	Yes
1201	borno	Bama	Shehuri	GSSSS Camp Bama	Formal	2018	Yes	female	40	none	widowed	Unemployed	islam	1_2	4	2000	less_1	817877	721	127244	41969	Yes	Yes	No	Yes	Yes	No	Yes	No	Yes	No	No	No	a	a	a	a	n	n	a	a	a	Yes
1202	yobe	damaturu	kukareta_warsala	Kukareta camp	Informal	2014	No	male	40	pri	presently_married	Farmer	islam	5_above	7	20000	btw_3_5	17010	738	15297	7620	No	Yes	No	No	Yes	No	No	No	Yes	No	Yes	No	sa	a	sa	d	d	sd	d	d	d	No	Fear/concern about vaccine safety and side effects
1203	yobe	gujba	gujba	Ajayari camp	Informal	2018	No	male	55	pri	presently_married	Others	islam	5_above	16	15000	less_1	17010	738	15297	2184	Yes	Yes	No	No	No	No	Yes	Yes	No	No	Yes	No	a	a	sa	a	a	a	d	d	n	Yes
1204	yobe	gujba	gujba	Garin Mai Mala camp	Informal	2018	No	male	50	none	presently_married	Unemployed	islam	2_5	7	20000	btw_3_5	17010	738	15297	840	Yes	Yes	No	No	No	Yes	No	No	Yes	Yes	Yes	No	a	a	a	a	a	a	n	n	n	No	Myths, misconceptions, misinformation, disbelieve
1205	adamawa	Yola South	Namtari	Malkohi camp	Formal	2014	Yes	male	19	sec	never_married	Unemployed	christianity	5_above	5	3000	less_1	20133	716	10447	1239	Yes	Yes	No	No	Yes	No	No	No	No	No	No	No	a	a	a	a	a	a	n	n	n	No	Related to consent/approval from husband/household head
1206	yobe	damaturu	maisandari_waziri_ibrahim	Huri camp	Informal	2014	Yes	female	68	none	presently_married	Farmer	islam	5_above	2	10000	less_1	17010	738	15297	786	Yes	Yes	No	No	No	No	No	No	No	No	Yes	No	a	a	a	n	a	a	n	n	n	No	Myths, misconceptions, misinformation, disbelieve
1207	adamawa	Girei	Wuro dole	Chakamidari camp	Informal	2014	No	female	32	sec	presently_separated	Farmer	christianity	8	9	0	btw_3_5	20133	716	10447	475	No	Yes	No	No	Yes	No	Yes	No	No	No	No	No	a	sa	a	a	n	n	n	n	n	No	Fear/concern about vaccine safety and side effects
1208	yobe	damaturu	kukareta_warsala	Kukareta camp	Informal	2014	Yes	male	38	none	presently_married	Artisan	islam	5_above	4	20000	less_1	17010	738	15297	7620	No	No	No	No	No	No	No	No	Yes	No	Yes	No	a	a	a	d	d	d	d	d	d	Yes
1209	yobe	damaturu	gambir_moduri	Kasaisa camp	Informal	2014	No	female	55	none	widowed	Unemployed	islam	2_5	3	10000	less_1	17010	738	15297	2166	No	No	No	No	No	No	No	No	No	No	No	No	a	a	a	d	d	d	a	a	a	No	Fear/concern about vaccine safety and side effects
1210	yobe	damaturu	kukareta_warsala	Kukareta camp	Informal	2014	Yes	female	24	none	widowed	Unemployed	islam	5_above	5	8000	less_1	17010	738	15297	7620	Yes	No	No	No	Yes	No	No	No	No	Yes	No	No	sa	sa	sa	sd	d	d	n	n	n	Yes
1211	yobe	gujba	gujba	Ajayari camp	Informal	2018	No	male	33	none	presently_married	Farmer	islam	5_above	10	25000	less_1	17010	738	15297	2184	Yes	Yes	No	Yes	No	No	No	No	Yes	No	No	No	a	a	a	d	sd	sd	n	d	d	Yes
1212	yobe	damaturu	maisandari_waziri_ibrahim	Huri camp	Informal	2014	Yes	female	30	pri	presently_married	Unemployed	islam	5_above	5	10000	btw_3_5	17010	738	15297	786	Yes	Yes	No	No	No	No	No	No	No	No	No	No	n	a	a	a	a	a	a	a	a	No	Myths, misconceptions, misinformation, disbelieve
1213	borno	Jere	Dusuman	Muna Camp	Formal	2015	Yes	female	45	none	widowed	Unemployed	islam	5_above	4	500	btw_3_5	817877	721	127244	49931	No	Yes	No	No	Yes	No	No	No	No	No	No	No	sa	a	sa	d	d	d	n	a	sa	No	Fear/concern about vaccine safety and side effects
1214	yobe	damaturu	kukareta_warsala	Kukareta camp	Informal	2014	Yes	female	50	none	presently_married	Unemployed	islam	5_above	24	40000	less_1	17010	738	15297	7620	Yes	Yes	No	Yes	No	No	Yes	No	No	No	No	No	a	a	sa	d	sd	sd	d	d	d	No	Myths, misconceptions, misinformation, disbelieve
1215	yobe	damaturu	gambir_moduri	Kasaisa camp	Informal	2014	No	female	34	none	presently_married	Unemployed	islam	2_5	9	15000	less_1	17010	738	15297	2166	No	No	No	No	Yes	No	Yes	No	No	No	No	No	sa	sa	sa	a	a	a	a	a	a	Yes
1216	yobe	damaturu	kukareta_warsala	Kukareta camp	Informal	2014	No	female	19	pri	never_married	Unemployed	islam	5_above	8	9000	btw_3_5	17010	738	15297	7620	No	No	No	No	No	No	No	No	Yes	No	No	No	a	a	a	a	a	a	n	n	n	No	Related to consent/approval from husband/household head
1217	adamawa	Girei	Wuro dole	Chakamidari camp	Informal	2014	No	female	28	pri	presently_married	Unemployed	islam	8	6	0	btw_3_5	20133	716	10447	475	Yes	Yes	No	No	Yes	No	No	No	No	No	Yes	No	a	a	a	a	a	a	d	d	d	Yes
1218	adamawa	Fufore	Fufore	Wuro Kukori camp	Informal	2015	Yes	female	32	pri	presently_married	Unemployed	islam	5_above	8	20000	less_1	20133	716	10447	1560	No	Yes	No	No	Yes	No	Yes	No	No	Yes	No	No	n	a	a	a	a	a	n	n	n	No	Fear/concern about vaccine safety and side effects
1219	borno	Konduga	Auno	Gubio Road Camp	Formal	2015	Yes	female	28	none	presently_married	Unemployed	islam	less_1	7	5000	less_1	817877	721	127244	22834	Yes	Yes	No	No	Yes	No	No	No	Yes	No	Yes	No	a	a	sa	a	n	a	d	d	d	No	Related to consent/approval from husband/household head
1220	yobe	damaturu	gambir_moduri	Kasaisa camp	Informal	2014	No	female	55	none	widowed	Unemployed	islam	5_above	5	20000	less_1	17010	738	15297	2166	Yes	No	No	Yes	Yes	No	No	Yes	Yes	No	Yes	No	a	a	a	n	n	n	a	a	a	Yes
1221	yobe	damaturu	gambir_moduri	Kasaisa camp	Informal	2014	No	male	35	none	presently_married	Farmer	islam	5_above	5	10000	less_1	17010	738	15297	2166	Yes	Yes	No	No	Yes	No	No	Yes	Yes	Yes	No	No	a	a	a	n	n	n	n	n	n	No	Fear/concern about vaccine safety and side effects
1222	adamawa	Girei	Wuro dole	Chakamidari camp	Informal	2014	No	male	30	sec	never_married	Artisan	christianity	8	6	10000	btw_3_5	20133	716	10447	475	Yes	No	No	No	No	No	No	No	No	No	No	No	a	a	a	n	n	n	d	d	d	Yes
1223	adamawa	Girei	Wuro dole	Chakamidari camp	Informal	2014	No	female	28	pri	presently_married	Unemployed	islam	8	6	0	btw_3_5	20133	716	10447	475	No	Yes	No	No	No	No	No	No	No	No	No	No	a	a	a	n	n	n	d	d	d	Yes
1224	adamawa	Girei	Wuro dole	Chakamidari camp	Informal	2014	No	female	40	none	presently_married	Farmer	christianity	8	9	0	btw_3_5	20133	716	10447	475	No	Yes	No	No	No	No	No	No	No	No	No	No	a	a	a	n	n	n	d	d	d	No	Fear/concern about vaccine safety and side effects
1225	adamawa	Girei	Damare	Damare camp	Formal	2017	Yes	female	35	none	presently_married	Farmer	christianity	5	7	0	less_1	20133	716	10447	1012	No	Yes	No	No	Yes	No	No	No	No	No	Yes	No	a	a	a	n	n	n	d	d	d	Yes
1226	adamawa	Girei	Damare	Damare camp	Formal	2017	Yes	female	48	none	widowed	Farmer	christianity	5	1	0	less_1	20133	716	10447	1012	No	No	No	No	No	No	No	No	No	No	Yes	No	a	a	a	n	n	n	d	d	d	Yes
1227	adamawa	Girei	Wuro dole	Chakamidari camp	Informal	2014	No	male	30	pri	presently_married	Artisan	islam	8	6	10000	btw_3_5	20133	716	10447	475	No	Yes	No	No	Yes	No	No	No	No	No	No	No	a	a	d	n	n	n	d	d	d	No	Fear/concern about vaccine safety and side effects
1228	adamawa	Girei	Wuro dole	Chakamidari camp	Informal	2014	No	female	27	none	presently_married	Unemployed	islam	8	4	0	btw_3_5	20133	716	10447	475	No	No	No	No	No	No	No	No	No	No	No	No	n	n	a	n	n	n	d	d	d	Yes
1229	adamawa	Girei	Wuro dole	Chakamidari camp	Informal	2014	No	male	32	pri	presently_married	Trader/Business	islam	8	4	10000	btw_3_5	20133	716	10447	475	No	Yes	No	No	Yes	No	No	No	No	No	Yes	No	a	d	a	n	n	n	d	d	d	Yes
1230	yobe	damaturu	gambir_moduri	Kasaisa camp	Informal	2014	No	female	40	none	widowed	Unemployed	islam	5_above	4	10000	less_1	17010	738	15297	2166	No	Yes	No	Yes	No	No	No	No	No	No	No	No	n	n	n	n	n	n	n	n	n	Yes
1231	borno	Konduga	Auno	Gubio Road Camp	Formal	2015	Yes	female	48	none	presently_married	Unemployed	islam	5_above	7	2000	less_1	817877	721	127244	22834	No	No	No	No	No	No	No	No	No	No	No	No	n	n	n	n	n	n	n	n	n	No	No reason given
1232	adamawa	Girei	Wuro dole	Chakamidari camp	Informal	2014	No	male	20	sec	never_married	Farmer	christianity	5	6	0	btw_3_5	20133	716	10447	475	No	Yes	No	No	No	No	No	No	No	No	Yes	No	a	d	d	n	n	n	d	d	d	No	No felt need
1233	adamawa	Girei	Wuro dole	Chakamidari camp	Informal	2014	No	female	24	pri	presently_married	Unemployed	christianity	4	6	4000	btw_3_5	20133	716	10447	475	No	Yes	No	No	Yes	No	No	No	No	No	Yes	No	n	d	d	n	n	n	d	d	d	No	Myths, misconceptions, misinformation, disbelieve
1234	yobe	damaturu	gambir_moduri	Kasaisa camp	Informal	2014	No	female	20	none	presently_married	Unemployed	islam	5_above	2	12000	less_1	17010	738	15297	2166	No	No	No	No	Yes	No	No	No	No	No	No	No	a	a	a	d	d	d	n	n	n	No	Lack/inadequate information about the vaccine
1235	adamawa	Girei	Damare	Damare camp	Formal	2017	Yes	female	20	sec	never_married	Student	christianity	5	7	0	less_1	20133	716	10447	1012	No	Yes	No	No	Yes	No	No	No	No	No	No	No	a	a	a	d	d	d	d	d	d	Yes
1236	yobe	damaturu	gambir_moduri	Kasaisa camp	Informal	2014	No	female	30	none	presently_married	Farmer	islam	5_above	9	10000	less_1	17010	738	15297	2166	No	No	No	No	Yes	No	Yes	No	Yes	Yes	No	No	n	a	a	d	d	d	a	a	a	Yes
1237	adamawa	Yola South	Namtari	Malkohi camp	Formal	2014	Yes	male	19	sec	never_married	Farmer	islam	5_above	4	3000	less_1	20133	716	10447	1239	Yes	No	No	No	No	No	No	No	No	No	No	No	a	d	a	d	d	d	d	d	d	No	Fear/concern about vaccine safety and side effects
1238	yobe	damaturu	gambir_moduri	Kasaisa camp	Informal	2014	No	female	26	none	presently_married	Unemployed	islam	5_above	5	10000	less_1	17010	738	15297	2166	Yes	Yes	No	Yes	Yes	No	No	Yes	Yes	No	No	No	n	n	n	d	d	d	n	n	n	No	Fear/concern about vaccine safety and side effects
1239	adamawa	Girei	Wuro dole	Chakamidari camp	Informal	2014	No	female	20	pri	presently_married	Unemployed	islam	5	4	0	btw_3_5	20133	716	10447	475	No	No	No	No	No	No	No	No	No	No	No	Yes	a	d	n	d	d	d	d	d	d	Yes
1240	adamawa	Girei	Wuro dole	Chakamidari camp	Informal	2014	No	female	32	pri	presently_married	Farmer	christianity	8	9	0	btw_3_5	20133	716	10447	475	No	No	No	No	No	No	No	No	No	No	No	No	a	d	d	d	d	d	d	d	d	No	No felt need
1241	adamawa	Girei	Wuro dole	Chakamidari camp	Informal	2014	No	female	40	none	widowed	Farmer	islam	8	8	0	btw_3_5	20133	716	10447	475	No	No	No	No	No	No	No	No	No	No	No	No	d	d	d	d	d	d	d	d	d	No	Myths, misconceptions, misinformation, disbelieve
1242	yobe	damaturu	gambir_moduri	Kasaisa camp	Informal	2014	No	female	60	none	widowed	Unemployed	islam	5_above	8	15000	less_1	17010	738	15297	2166	No	No	No	No	No	No	No	No	No	Yes	No	No	sa	sa	sa	sd	sd	sd	n	n	n	No	Fear/concern about vaccine safety and side effects
1243	adamawa	Girei	Wuro dole	Chakamidari camp	Informal	2014	No	male	47	pri	presently_married	Farmer	christianity	8	13	0	btw_3_5	20133	716	10447	475	No	Yes	No	No	No	No	No	No	No	No	Yes	No	a	a	a	n	n	n	d	d	sd	No	No felt need
1244	yobe	damaturu	kukareta_warsala	Kukareta camp	Informal	2014	No	male	41	pri	presently_married	Trader/Business	islam	5_above	8	17000	btw_3_5	17010	738	15297	7620	No	Yes	No	No	Yes	No	No	Yes	No	Yes	No	No	sa	sa	sa	d	sd	sd	sd	sd	sd	No	No felt need
1245	adamawa	Girei	Wuro dole	Chakamidari camp	Informal	2014	No	male	45	none	presently_married	Trader/Business	islam	8	8	2000	btw_3_5	20133	716	10447	475	No	Yes	No	No	No	No	No	No	No	No	No	No	d	d	d	n	n	d	sd	sd	d	No	Myths, misconceptions, misinformation, disbelieve
1246	borno	Jere	Dusuman	Custom House Camp	Formal	2015	Yes	female	60	none	presently_separated	Farmer	islam	5_above	7	2000	less_1	817877	721	127244	3816	No	No	No	No	No	No	No	No	No	No	No	No	d	d	d	d	d	d	d	d	d	No	No reason given
1247	adamawa	Girei	Wuro dole	Chakamidari camp	Informal	2014	No	female	30	pri	presently_separated	Trader/Business	christianity	8	5	5000	btw_3_5	20133	716	10447	475	No	Yes	No	No	No	No	No	No	No	No	Yes	No	d	d	d	d	d	d	sd	sd	d	No	Myths, misconceptions, misinformation, disbelieve
1248	yobe	damaturu	maisandari_waziri_ibrahim	Huri camp	Informal	2014	Yes	female	35	none	presently_married	Unemployed	islam	5_above	10	10000	btw_3_5	17010	738	15297	786	No	No	No	No	No	No	No	No	No	No	No	No	n	n	n	n	n	n	n	n	n	No	Myths, misconceptions, misinformation, disbelieve
1249	borno	Jere	Old Maiduguri	El-Miskin Camp	Informal	2014	Yes	female	30	none	presently_married	Unemployed	islam	5_above	5	3000	less_1	817877	721	127244	7348	Yes	Yes	No	Yes	Yes	No	Yes	No	Yes	Yes	No	No	sd	sd	sd	sd	sd	sd	sd	sd	sd	No	No felt need
1250	borno	Bama	Shehuri	GSSSS Camp Bama	Formal	2018	Yes	male	35	none	presently_married	Unemployed	islam	1_2	4	0	less_1	817877	721	127244	41969	No	Yes	No	No	Yes	No	No	No	No	No	No	No	n	n	a	a	n	a	a	a	n	Yes
1251	borno	Jere	Dusuman	Custom House Camp	Formal	2015	Yes	female	35	none	presently_married	Unemployed	islam	5_above	8	0	less_1	817877	721	127244	3816	No	No	No	No	No	No	No	No	No	No	No	No	sd	d	sd	d	d	d	d	sd	sd	No	No reason given
1252	borno	Jere	Dusuman	Custom House Camp	Formal	2015	Yes	female	50	none	presently_separated	Unemployed	islam	less_1	7	2000	less_1	817877	721	127244	3816	No	No	No	No	No	No	No	No	No	No	No	No	a	a	a	a	a	d	d	sd	d	No	Myths, misconceptions, misinformation, disbelieve
1253	borno	Jere	Dusuman	Muna Camp	Formal	2015	Yes	female	32	none	presently_divorced	Unemployed	islam	5_above	5	3500	btw_3_5	817877	721	127244	49931	No	Yes	No	No	Yes	No	No	No	No	No	No	No	d	d	n	a	n	n	a	a	d	Yes
1254	borno	Konduga	Auno	Gubio Road Camp	Formal	2015	Yes	female	56	none	presently_married	Unemployed	islam	5_above	10	3000	less_1	817877	721	127244	22834	Yes	Yes	No	Yes	Yes	No	No	No	No	No	No	No	n	n	n	n	n	n	n	n	n	Yes
1255	adamawa	Yola South	Namtari	Malkohi camp	Formal	2014	Yes	male	21	sec	never_married	Artisan	islam	5_above	3	5000	less_1	20133	716	10447	1239	No	No	No	No	No	No	No	No	No	Yes	No	No	a	a	a	a	a	a	sd	sd	sd	No	Myths, misconceptions, misinformation, disbelieve
1256	yobe	damaturu	kukareta_warsala	Kukareta camp	Informal	2014	Yes	male	34	pri	presently_married	Farmer	islam	1_2	13	15000	btw_1_2	17010	738	15297	7620	Yes	Yes	No	No	No	No	No	No	Yes	No	Yes	No	sd	sd	a	a	a	a	d	d	d	No	No felt need
1257	borno	Jere	Old Maiduguri	El-Miskin Camp	Informal	2014	Yes	female	36	none	presently_married	Unemployed	islam	2_5	4	2000	less_1	817877	721	127244	7348	Yes	No	No	No	Yes	No	No	No	No	No	No	No	d	d	d	d	d	d	d	d	d	Yes
1258	borno	Jere	Dusuman	Custom House Camp	Formal	2015	Yes	female	35	none	presently_separated	Unemployed	islam	1_2	6	0	less_1	817877	721	127244	3816	No	No	No	Yes	Yes	No	Yes	No	Yes	Yes	No	No	sa	sa	a	n	a	a	d	d	d	Yes
1259	yobe	damaturu	kukareta_warsala	Kukareta camp	Informal	2014	Yes	female	32	none	presently_married	Unemployed	islam	5_above	9	18000	less_1	17010	738	15297	7620	No	Yes	No	Yes	Yes	No	No	No	Yes	Yes	Yes	No	sa	sa	sa	d	d	sd	a	a	a	No	Myths, misconceptions, misinformation, disbelieve
1260	adamawa	Yola South	Namtari	Malkohi village camp	Informal	2015	Yes	female	23	pri	presently_married	Unemployed	islam	7	4	0	btw_1_2	20133	716	10447	3063	Yes	Yes	No	Yes	Yes	No	Yes	No	Yes	No	No	No	sa	sa	a	a	n	a	sa	a	sa	Yes
1261	yobe	damaturu	kukareta_warsala	Kukareta camp	Informal	2014	Yes	male	42	pri	presently_married	Farmer	islam	5_above	12	23000	less_1	17010	738	15297	7620	No	Yes	No	Yes	Yes	No	No	No	Yes	Yes	No	No	sa	sd	a	d	d	n	d	a	a	No	Fear/concern about vaccine safety and side effects
1262	yobe	gujba	gujba	Ajayari camp	Informal	2018	No	male	37	pri	presently_married	Trader/Business	islam	5_above	4	10000	less_1	17010	738	15297	2184	Yes	Yes	No	No	Yes	No	Yes	No	Yes	No	Yes	No	a	a	a	sa	a	a	d	d	d	Yes
1263	yobe	gujba	gujba	Ajayari camp	Informal	2018	No	male	58	none	presently_married	Unemployed	islam	5_above	23	15000	btw_1_2	17010	738	15297	2184	No	No	No	No	No	No	No	No	No	No	No	No	a	a	a	d	d	d	d	n	n	No	Myths, misconceptions, misinformation, disbelieve
1264	borno	Jere	Dusuman	Custom House Camp	Formal	2015	Yes	female	25	none	presently_married	Unemployed	islam	5_above	6	2000	less_1	817877	721	127244	3816	No	Yes	No	No	No	No	No	No	No	No	No	No	n	d	d	a	d	d	d	sd	d	Yes
1265	yobe	damaturu	kukareta_warsala	Kukareta camp	Informal	2014	Yes	male	27	pri	presently_married	Trader/Business	islam	5_above	5	22000	less_1	17010	738	15297	7620	No	Yes	No	Yes	Yes	No	Yes	No	No	Yes	Yes	No	sa	a	sa	sa	sd	sd	d	sd	sd	No	Fear/concern about vaccine safety and side effects
1266	borno	Jere	Dusuman	Muna Camp	Formal	2015	Yes	female	30	none	presently_married	Unemployed	islam	2_5	8	600	btw_3_5	817877	721	127244	49931	No	Yes	No	Yes	Yes	No	No	No	No	No	No	No	sa	a	a	n	n	d	a	n	n	Yes
1267	borno	Jere	Dusuman	Muna Camp	Formal	2015	Yes	female	25	none	presently_married	Unemployed	islam	2_5	5	500	btw_3_5	817877	721	127244	49931	Yes	Yes	No	No	Yes	No	No	No	No	No	No	No	sa	a	sa	a	a	n	a	n	n	Yes
1268	yobe	gujba	gujba	Ajayari camp	Informal	2018	No	female	40	none	presently_married	Farmer	islam	5_above	8	10000	less_1	17010	738	15297	2184	No	Yes	No	No	No	No	No	No	No	No	No	No	a	a	sa	a	a	a	d	d	d	No	No felt need
1269	borno	Bama	Shehuri	GSSSS Camp Bama	Formal	2018	Yes	female	50	none	widowed	Unemployed	islam	2_5	3	0	less_1	817877	721	127244	41969	No	No	No	No	No	No	No	No	No	No	No	No	n	n	n	n	n	n	n	n	n	Yes
1270	borno	Jere	Old Maiduguri	El-Miskin Camp	Informal	2014	Yes	female	30	none	presently_married	Unemployed	islam	5_above	7	10000	less_1	817877	721	127244	7348	No	Yes	No	Yes	Yes	No	Yes	No	Yes	Yes	No	No	sd	sd	d	d	d	d	sd	sd	sd	No	Myths, misconceptions, misinformation, disbelieve
1271	yobe	damaturu	kukareta_warsala	Kukareta camp	Informal	2014	No	female	18	pri	presently_married	Unemployed	islam	5_above	3	10000	btw_3_5	17010	738	15297	7620	Yes	Yes	No	No	Yes	No	No	Yes	No	No	Yes	No	a	a	a	n	d	d	a	a	a	Yes
1272	adamawa	Yola South	Namtari	Malkohi village camp	Informal	2015	Yes	female	18	pri	never_married	Artisan	islam	5_above	8	4000	less_1	20133	716	10447	3063	Yes	Yes	No	No	Yes	No	No	Yes	No	No	Yes	No	a	a	a	a	a	a	n	n	a	Yes
1273	adamawa	Fufore	Fufore	Wuro Kukori camp	Informal	2015	Yes	female	29	none	presently_married	Unemployed	islam	5_above	5	0	less_1	20133	716	10447	1560	No	Yes	No	No	No	No	No	No	No	No	No	No	a	a	a	a	a	n	a	a	a	Yes
1274	yobe	damaturu	maisandari_waziri_ibrahim	Huri camp	Informal	2014	Yes	female	32	none	presently_married	Unemployed	islam	2_5	5	2000	btw_3_5	17010	738	15297	786	Yes	Yes	No	No	No	No	No	No	Yes	No	Yes	No	a	a	a	d	d	d	n	n	n	No	No reason given
1275	borno	Jere	Dusuman	Custom House Camp	Formal	2015	Yes	male	63	none	presently_married	Farmer	islam	less_1	14	30000	less_1	817877	721	127244	3816	Yes	No	No	No	Yes	No	No	No	Yes	No	No	No	sa	a	a	d	d	sd	sa	a	a	Yes
1276	yobe	damaturu	kukareta_warsala	Kukareta camp	Informal	2014	Yes	female	50	none	presently_married	Unemployed	islam	5_above	11	16000	less_1	17010	738	15297	7620	No	Yes	No	No	Yes	No	No	Yes	No	Yes	Yes	No	sa	a	sa	sd	sd	sd	d	sd	d	No	No reason given
1277	borno	Jere	Dusuman	Muna Camp	Formal	2015	Yes	female	37	none	presently_married	Unemployed	islam	2_5	6	1000	btw_2_3	817877	721	127244	49931	No	Yes	No	No	Yes	No	No	No	No	No	No	No	sa	a	a	n	n	n	a	a	a	Yes
1278	adamawa	Fufore	Fufore	Wuro Kukori camp	Informal	2015	Yes	female	30	none	presently_married	Unemployed	islam	5_above	7	0	less_1	20133	716	10447	1560	Yes	Yes	No	No	Yes	No	No	No	No	No	No	No	a	a	a	a	a	a	n	n	n	Yes
1279	yobe	damaturu	maisandari_waziri_ibrahim	Huri camp	Informal	2014	Yes	male	49	none	presently_married	Trader/Business	islam	5_above	9	30000	btw_3_5	17010	738	15297	786	Yes	Yes	Yes	No	Yes	No	Yes	No	Yes	No	Yes	No	n	n	n	a	a	a	n	n	n	Yes
1280	yobe	damaturu	kukareta_warsala	Kukareta camp	Informal	2014	Yes	male	52	none	presently_married	Farmer	islam	5_above	22	35000	less_1	17010	738	15297	7620	No	No	No	No	No	No	No	No	No	No	Yes	No	a	a	a	d	d	d	d	d	d	No	No reason given
1281	adamawa	Yola South	Namtari	Malkohi camp	Formal	2014	Yes	male	54	none	presently_married	Farmer	islam	5_above	8	3000	less_1	20133	716	10447	1239	No	No	No	No	Yes	No	No	No	No	No	No	No	a	a	a	d	d	d	d	d	d	Yes
1282	adamawa	Fufore	Fufore	Wuro Kukori camp	Informal	2015	Yes	female	28	none	presently_married	Unemployed	islam	5_above	4	0	less_1	20133	716	10447	1560	Yes	No	No	No	Yes	No	No	No	No	No	No	No	n	n	a	a	n	a	n	n	n	Yes
1283	adamawa	Yola South	Namtari	Malkohi village camp	Informal	2015	Yes	male	28	none	presently_married	Farmer	islam	2_5	3	10000	less_1	20133	716	10447	3063	Yes	Yes	No	Yes	Yes	No	No	Yes	Yes	Yes	No	No	a	d	a	d	d	d	n	n	n	Yes
1284	adamawa	Fufore	Fufore	Wuro Kukori camp	Informal	2015	Yes	male	56	none	presently_married	Trader/Business	islam	5_above	6	30000	less_1	20133	716	10447	1560	No	Yes	No	No	Yes	No	Yes	Yes	Yes	Yes	No	No	n	n	a	n	a	n	n	n	n	Yes
1285	borno	Jere	Dusuman	Custom House Camp	Formal	2015	Yes	female	20	none	presently_married	Unemployed	islam	less_1	4	0	less_1	817877	721	127244	3816	No	No	No	No	No	No	No	No	No	No	No	No	sa	n	a	sa	d	d	d	n	n	Yes
1286	yobe	damaturu	kukareta_warsala	Kukareta camp	Informal	2014	Yes	male	42	none	presently_married	Farmer	islam	5_above	8	20000	less_1	17010	738	15297	7620	Yes	Yes	No	Yes	Yes	No	Yes	Yes	No	No	Yes	No	sa	sa	sa	sd	sd	d	a	a	n	No	Myths, misconceptions, misinformation, disbelieve
1287	adamawa	Yola South	Namtari	Malkohi village camp	Informal	2015	Yes	female	20	none	presently_married	Unemployed	islam	7	6	0	btw_1_2	20133	716	10447	3063	No	Yes	No	No	Yes	No	Yes	No	Yes	No	No	No	sa	sa	sa	a	a	a	a	a	sa	Yes
1288	adamawa	Yola South	Namtari	Malkohi camp	Formal	2014	Yes	male	55	pri	presently_married	Farmer	islam	5_above	4	10000	less_1	20133	716	10447	1239	Yes	Yes	No	No	Yes	No	No	No	No	No	No	No	a	a	a	d	n	a	a	a	a	Yes
1289	borno	Jere	Dusuman	Muna Camp	Formal	2015	Yes	female	25	none	presently_divorced	Artisan	islam	5_above	8	2500	btw_2_3	817877	721	127244	49931	No	Yes	No	No	Yes	No	No	No	No	No	No	No	a	sa	a	n	d	n	a	a	sa	Yes
1290	borno	Jere	Old Maiduguri	El-Miskin Camp	Informal	2014	Yes	female	50	none	presently_separated	Unemployed	islam	less_1	6	0	less_1	817877	721	127244	7348	No	No	No	No	No	No	No	No	No	No	No	No	sd	sd	sd	d	d	d	n	d	d	No	Myths, misconceptions, misinformation, disbelieve
1291	yobe	damaturu	kukareta_warsala	Kukareta camp	Informal	2014	Yes	female	28	none	never_married	Artisan	islam	5_above	4	15000	less_1	17010	738	15297	7620	No	No	No	No	No	No	No	No	No	No	No	No	sd	sa	sa	sd	n	n	n	n	sd	No	No reason given
1292	borno	Konduga	Auno	Gubio Road Camp	Formal	2015	Yes	female	40	none	presently_married	Unemployed	islam	5_above	8	2000	less_1	817877	721	127244	22834	No	No	No	No	No	No	No	No	No	No	No	No	n	n	n	n	n	n	n	n	n	No	No reason given
1293	borno	Jere	Old Maiduguri	El-Miskin Camp	Informal	2014	Yes	female	30	none	presently_married	Unemployed	islam	5_above	6	0	less_1	817877	721	127244	7348	Yes	Yes	No	Yes	Yes	No	Yes	Yes	Yes	Yes	No	No	sd	sd	sd	sd	d	d	d	d	d	No	Myths, misconceptions, misinformation, disbelieve
1294	yobe	damaturu	gambir_moduri	Kasaisa camp	Informal	2014	No	female	21	none	presently_married	Unemployed	islam	5_above	5	18000	less_1	17010	738	15297	2166	No	Yes	No	No	Yes	No	No	No	No	No	No	No	sa	sa	sa	sd	sd	sd	n	n	n	No	Myths, misconceptions, misinformation, disbelieve
1295	yobe	gujba	gujba	Ajayari camp	Informal	2018	No	female	42	none	presently_married	Farmer	islam	5_above	9	30000	less_1	17010	738	15297	2184	No	No	No	No	No	No	No	No	No	No	No	No	n	n	n	n	n	n	n	n	n	Yes
1296	borno	Jere	Dusuman	Custom House Camp	Formal	2015	Yes	female	50	none	presently_separated	Farmer	islam	less_1	12	2000	less_1	817877	721	127244	3816	No	No	No	No	No	No	No	No	No	No	No	No	sd	sd	sd	d	n	d	sd	sd	sd	No	Lack/inadequate information about the vaccine
1297	borno	Bama	Shehuri	GSSSS Camp Bama	Formal	2018	Yes	female	38	none	presently_married	Unemployed	islam	1_2	6	0	less_1	817877	721	127244	41969	No	Yes	No	No	Yes	No	No	Yes	No	No	No	Yes	n	a	n	n	a	a	a	a	a	Yes
1298	yobe	damaturu	gambir_moduri	Kasaisa camp	Informal	2014	No	male	40	none	presently_married	Farmer	islam	1_2	12	20000	less_1	17010	738	15297	2166	Yes	No	No	No	Yes	No	No	No	No	No	No	No	a	a	a	d	d	d	n	n	n	No	Fear/concern about vaccine safety and side effects
1299	adamawa	Yola South	Namtari	Malkohi village camp	Informal	2015	Yes	female	18	pri	presently_married	Artisan	islam	less_1	2	3000	less_1	20133	716	10447	3063	Yes	No	No	No	No	No	No	No	No	No	No	No	a	n	n	d	d	d	d	d	d	No	No reason given
1300	borno	Bama	Shehuri	GSSSS Camp Bama	Formal	2018	Yes	female	29	none	presently_separated	Unemployed	islam	5_above	3	0	less_1	817877	721	127244	41969	No	Yes	No	No	Yes	No	No	No	No	No	No	Yes	n	a	a	a	a	a	n	n	n	Yes
1301	borno	Konduga	Auno	Gubio Road Camp	Formal	2015	Yes	female	54	none	widowed	Artisan	islam	5_above	9	5000	less_1	817877	721	127244	22834	No	No	No	No	No	No	No	No	No	No	No	No	n	n	n	n	n	n	n	n	n	Yes
1302	borno	Konduga	Auno	Gubio Road Camp	Formal	2015	Yes	male	61	none	presently_married	Farmer	islam	5_above	9	4000	less_1	817877	721	127244	22834	No	No	No	No	No	No	No	No	No	No	No	No	n	n	n	n	n	n	n	n	n	No	No reason given
1303	borno	Bama	Shehuri	GSSSS Camp Bama	Formal	2018	Yes	male	45	none	presently_married	Farmer	islam	5_above	7	2000	less_1	817877	721	127244	41969	No	Yes	No	No	Yes	No	No	No	No	No	No	Yes	d	n	n	n	n	n	n	n	n	Yes
1304	borno	Bama	Shehuri	GSSSS Camp Bama	Formal	2018	Yes	female	40	none	presently_married	Unemployed	islam	5_above	6	0	less_1	817877	721	127244	41969	No	No	No	No	No	No	No	No	No	No	No	No	n	n	n	a	a	a	n	n	n	Yes
1305	adamawa	Yola South	Namtari	Malkohi camp	Formal	2014	Yes	male	22	sec	never_married	Farmer	islam	2_5	2	5000	less_1	20133	716	10447	1239	No	No	No	No	No	No	No	No	No	No	No	No	a	a	a	d	d	d	sd	sd	sd	No	Myths, misconceptions, misinformation, disbelieve
1306	borno	Jere	Dusuman	Muna Camp	Formal	2015	Yes	female	35	none	presently_married	Unemployed	islam	5_above	4	1500	btw_2_3	817877	721	127244	49931	No	Yes	No	No	Yes	No	No	No	No	No	No	No	a	a	a	d	n	n	a	n	n	Yes
1307	adamawa	Yola South	Namtari	Malkohi village camp	Informal	2015	Yes	female	21	pri	never_married	Unemployed	islam	7	7	0	btw_1_2	20133	716	10447	3063	No	Yes	No	No	Yes	No	Yes	No	No	Yes	No	No	sa	a	sa	a	n	a	a	a	a	No	Fear/concern about vaccine safety and side effects
1308	yobe	damaturu	kukareta_warsala	Kukareta camp	Informal	2014	No	male	43	none	presently_married	Farmer	islam	5_above	7	20000	btw_3_5	17010	738	15297	7620	Yes	Yes	No	No	Yes	No	No	No	Yes	Yes	Yes	No	a	a	a	a	sa	a	n	a	a	Yes
1309	borno	Bama	Shehuri	GSSSS Camp Bama	Formal	2018	Yes	female	50	none	widowed	Unemployed	islam	less_1	3	1000	btw_1_2	817877	721	127244	41969	Yes	No	No	No	Yes	No	No	No	Yes	Yes	No	No	sa	sa	a	a	a	sa	a	a	a	No	Fear/concern about vaccine safety and side effects
1310	yobe	damaturu	maisandari_waziri_ibrahim	Huri camp	Informal	2014	Yes	male	63	none	presently_married	Farmer	islam	5_above	5	10000	less_1	17010	738	15297	786	Yes	Yes	No	No	No	No	No	No	No	No	No	No	a	a	a	n	n	n	n	n	n	No	Myths, misconceptions, misinformation, disbelieve
1311	yobe	gujba	gujba	Ajayari camp	Informal	2018	No	female	37	none	presently_married	Farmer	islam	5_above	9	30000	less_1	17010	738	15297	2184	Yes	Yes	No	No	Yes	No	No	No	Yes	No	No	No	a	a	a	a	a	a	d	d	d	No	Fear/concern about vaccine safety and side effects
1312	adamawa	Yola South	Namtari	Malkohi camp	Formal	2014	Yes	male	55	none	presently_married	Farmer	islam	5_above	8	8000	less_1	20133	716	10447	1239	Yes	No	No	No	Yes	No	No	No	No	No	No	No	a	a	a	d	d	n	d	d	d	No	No reason given
1313	borno	Bama	Shehuri	GSSSS Camp Bama	Formal	2018	Yes	female	30	none	presently_married	Unemployed	islam	1_2	3	0	less_1	817877	721	127244	41969	No	No	No	No	No	No	No	No	No	No	No	Yes	n	n	n	n	n	n	a	a	a	Yes
1314	yobe	damaturu	kukareta_warsala	Kukareta camp	Informal	2014	Yes	female	50	none	widowed	Unemployed	islam	5_above	3	7000	less_1	17010	738	15297	7620	No	No	No	No	No	No	No	No	No	No	No	No	n	n	a	d	d	d	d	d	d	No	Fear/concern about vaccine safety and side effects
1315	borno	Jere	Dusuman	Muna Camp	Formal	2015	Yes	female	40	none	presently_married	Unemployed	islam	5_above	9	5000	btw_2_3	817877	721	127244	49931	No	Yes	No	Yes	Yes	No	No	No	No	No	No	No	sa	a	a	d	d	sd	a	n	a	Yes
1316	adamawa	Yola South	Namtari	Malkohi village camp	Informal	2015	Yes	female	30	none	presently_separated	Farmer	islam	5_above	8	3000	less_1	20133	716	10447	3063	Yes	Yes	No	No	Yes	No	No	No	No	No	No	No	a	a	a	d	d	d	n	n	n	No	No felt need
1317	adamawa	Yola South	Namtari	Malkohi village camp	Informal	2015	Yes	female	40	none	widowed	Farmer	islam	7	4	0	btw_1_2	20133	716	10447	3063	No	Yes	No	Yes	Yes	No	Yes	No	No	No	No	No	a	sa	sa	a	a	a	sa	sa	sa	Yes
1318	yobe	damaturu	kukareta_warsala	Kukareta camp	Informal	2014	Yes	female	32	none	presently_married	Unemployed	islam	5_above	6	18000	less_1	17010	738	15297	7620	No	Yes	No	No	Yes	No	No	No	No	No	Yes	No	sa	a	sa	d	sd	sd	sa	a	a	No	No reason given
1319	adamawa	Yola South	Namtari	Malkohi camp	Formal	2014	Yes	male	60	none	presently_married	Farmer	islam	5_above	3	3000	less_1	20133	716	10447	1239	No	No	No	No	Yes	No	No	No	No	No	No	No	a	a	a	d	d	d	a	a	a	Yes
1320	adamawa	Fufore	Fufore	Wuro Kukori camp	Informal	2015	Yes	female	38	none	presently_married	Unemployed	islam	5_above	7	0	less_1	20133	716	10447	1560	No	No	No	No	No	No	No	No	No	No	No	No	n	d	d	d	n	n	n	n	n	Yes
1321	adamawa	Yola South	Namtari	Malkohi village camp	Informal	2015	Yes	female	18	none	never_married	Farmer	islam	1_2	5	5000	less_1	20133	716	10447	3063	Yes	Yes	No	No	Yes	No	Yes	Yes	No	No	No	No	d	d	d	d	d	d	n	n	n	No	Myths, misconceptions, misinformation, disbelieve
1322	adamawa	Yola South	Namtari	Malkohi camp	Formal	2014	Yes	male	55	none	presently_married	Farmer	islam	5_above	5	6000	less_1	20133	716	10447	1239	No	No	No	No	Yes	No	No	No	No	No	No	No	n	d	d	d	sd	sd	sd	sd	sd	No	Myths, misconceptions, misinformation, disbelieve
1323	borno	Jere	Dusuman	Custom House Camp	Formal	2015	Yes	female	34	none	presently_married	Unemployed	islam	less_1	8	14000	less_1	817877	721	127244	3816	Yes	No	No	No	Yes	No	Yes	No	No	No	No	No	d	n	n	a	d	a	d	d	sd	Yes
1324	borno	Jere	Dusuman	Muna Camp	Formal	2015	Yes	female	40	none	presently_married	Unemployed	islam	5_above	6	1500	btw_3_5	817877	721	127244	49931	Yes	Yes	No	No	Yes	No	No	No	No	No	No	No	n	sd	sd	sd	d	sd	n	n	a	No	Fear/concern about vaccine safety and side effects
1325	borno	Jere	Dusuman	Muna Camp	Formal	2015	Yes	female	33	none	presently_married	Unemployed	islam	5_above	6	500	btw_3_5	817877	721	127244	49931	Yes	Yes	No	No	Yes	No	No	No	No	No	No	No	a	n	n	sd	sd	d	n	d	d	Yes
1326	adamawa	Yola South	Namtari	Malkohi camp	Formal	2014	Yes	female	45	none	widowed	Farmer	islam	5_above	4	3000	less_1	20133	716	10447	1239	No	No	No	No	No	No	No	No	No	No	No	No	d	sd	d	sd	sd	sd	sd	sd	sd	No	No felt need
1327	yobe	damaturu	kukareta_warsala	Kukareta camp	Informal	2014	Yes	female	47	pri	presently_married	Trader/Business	islam	5_above	17	28000	less_1	17010	738	15297	7620	No	Yes	No	Yes	Yes	No	Yes	No	Yes	Yes	Yes	No	sa	sa	sa	sd	sd	sd	d	n	d	No	Fear/concern about vaccine safety and side effects
1328	yobe	damaturu	kukareta_warsala	Kukareta camp	Informal	2014	Yes	male	47	none	presently_married	Farmer	islam	5_above	8	20000	less_1	17010	738	15297	7620	Yes	Yes	No	Yes	Yes	No	Yes	No	No	Yes	No	No	sa	a	sa	sd	sd	d	d	d	n	No	No reason given
1329	yobe	damaturu	kukareta_warsala	Kukareta camp	Informal	2014	Yes	male	45	none	presently_married	Farmer	islam	5_above	19	10000	less_1	17010	738	15297	7620	Yes	Yes	No	No	Yes	No	Yes	Yes	No	Yes	Yes	No	sa	sa	sa	sd	sd	sd	sd	n	n	No	No felt need
1330	yobe	damaturu	kukareta_warsala	Kukareta camp	Informal	2014	No	female	25	none	presently_married	Unemployed	islam	2_5	5	9000	btw_3_5	17010	738	15297	7620	No	Yes	No	No	Yes	No	No	No	No	Yes	Yes	No	sa	a	a	d	d	d	n	n	d	No	Myths, misconceptions, misinformation, disbelieve
1331	adamawa	Yola South	Namtari	Malkohi village camp	Informal	2015	Yes	female	20	pri	presently_married	Unemployed	islam	1_2	3	5000	less_1	20133	716	10447	3063	Yes	Yes	No	No	Yes	No	No	No	No	No	No	No	a	a	a	d	d	d	a	a	a	No	Related to consent/approval from husband/household head
1332	yobe	gujba	gujba	Ajayari camp	Informal	2018	No	female	30	none	presently_married	Trader/Business	islam	5_above	5	25000	less_1	17010	738	15297	2184	No	No	No	No	No	No	No	No	No	No	No	No	a	a	n	n	n	n	n	n	n	Yes
1333	borno	Konduga	Auno	Gubio Road Camp	Formal	2015	Yes	female	47	none	presently_married	Unemployed	islam	less_1	8	2000	less_1	817877	721	127244	22834	No	Yes	No	Yes	Yes	No	No	No	No	No	No	No	n	n	n	n	n	n	n	n	n	Yes
1334	yobe	damaturu	kukareta_warsala	Kukareta camp	Informal	2014	No	male	57	none	presently_married	Farmer	islam	5_above	29	40000	btw_3_5	17010	738	15297	7620	Yes	Yes	No	No	Yes	No	Yes	No	No	Yes	No	No	sa	a	sa	d	sd	sd	sd	sd	sd	No	Myths, misconceptions, misinformation, disbelieve
1335	yobe	damaturu	gambir_moduri	Kasaisa camp	Informal	2014	No	female	20	none	presently_married	Unemployed	islam	5_above	5	15000	less_1	17010	738	15297	2166	No	Yes	No	No	Yes	No	No	No	No	No	No	No	a	a	a	n	n	n	n	n	n	No	Myths, misconceptions, misinformation, disbelieve
1336	adamawa	Fufore	Fufore	Wuro Kukori camp	Informal	2015	Yes	female	23	none	presently_married	Unemployed	islam	5_above	4	0	less_1	20133	716	10447	1560	No	No	No	No	Yes	No	No	No	No	No	No	No	n	a	a	n	n	n	a	a	n	Yes
1337	adamawa	Yola South	Namtari	Malkohi village camp	Informal	2015	Yes	female	29	pri	presently_married	Artisan	islam	5_above	3	1800	less_1	20133	716	10447	3063	No	No	No	No	No	No	No	No	No	No	No	No	n	n	n	n	n	n	d	d	d	No	Fear/concern about vaccine safety and side effects
1338	yobe	damaturu	maisandari_waziri_ibrahim	Huri camp	Informal	2014	Yes	female	32	sec	presently_married	Unemployed	islam	5_above	7	30000	btw_3_5	17010	738	15297	786	Yes	Yes	No	No	Yes	Yes	No	No	Yes	Yes	Yes	No	a	a	a	d	d	d	d	sd	d	No	Fear/concern about vaccine safety and side effects
1339	borno	Jere	Dusuman	Muna Camp	Formal	2015	Yes	female	40	none	presently_separated	Unemployed	islam	2_5	8	2000	btw_2_3	817877	721	127244	49931	Yes	Yes	No	No	Yes	No	No	No	No	No	No	No	sa	a	sa	sd	d	d	a	n	a	Yes
1340	yobe	gujba	gujba	Ajayari camp	Informal	2018	No	male	28	none	never_married	Farmer	islam	5_above	8	20000	less_1	17010	738	15297	2184	Yes	Yes	No	No	No	No	No	No	No	No	No	No	a	a	sa	sd	sd	d	d	d	sd	Yes
1341	yobe	gujba	gujba	Fulatari camp	Informal	2017	No	male	70	none	presently_married	Unemployed	islam	5_above	8	10000	less_1	17010	738	15297	1701	No	No	No	No	No	No	No	No	No	No	No	No	a	a	a	sd	sd	sd	n	n	n	No	Lack/inadequate information about the vaccine
1342	adamawa	Fufore	Fufore	Wuro Kukori camp	Informal	2015	Yes	female	29	pri	presently_married	Unemployed	islam	5_above	5	0	less_1	20133	716	10447	1560	No	No	No	No	No	No	No	No	No	No	No	No	a	a	a	a	a	a	n	n	n	Yes
1343	yobe	damaturu	gambir_moduri	Kasaisa camp	Informal	2014	No	female	30	none	widowed	Trader/Business	islam	2_5	4	15000	less_1	17010	738	15297	2166	Yes	Yes	No	No	Yes	No	No	No	No	No	No	No	a	a	a	a	a	a	n	n	n	No	Lack/inadequate information about the vaccine
1344	adamawa	Fufore	Fufore	Wuro Kukori camp	Informal	2015	Yes	female	35	none	presently_married	Unemployed	islam	5_above	8	5000	less_1	20133	716	10447	1560	No	No	No	No	Yes	No	No	No	No	No	No	No	d	a	a	a	a	a	n	n	n	Yes
1345	yobe	damaturu	gambir_moduri	Kasaisa camp	Informal	2014	No	female	30	none	presently_married	Unemployed	islam	5_above	5	10000	less_1	17010	738	15297	2166	No	No	No	No	No	No	No	No	No	No	No	No	a	a	a	n	n	n	n	n	n	Yes
1346	yobe	damaturu	kukareta_warsala	Kukareta camp	Informal	2014	Yes	female	85	none	presently_separated	Unemployed	islam	5_above	3	0	less_1	17010	738	15297	7620	Yes	No	No	No	No	No	No	No	No	No	No	No	n	n	n	n	n	n	n	n	n	No	Fear/concern about vaccine safety and side effects
1347	yobe	damaturu	gambir_moduri	Kasaisa camp	Informal	2014	No	female	60	none	presently_married	Unemployed	islam	5_above	8	20000	less_1	17010	738	15297	2166	No	No	No	No	No	No	No	No	No	No	No	No	n	n	n	n	n	n	n	n	n	Yes
1348	borno	Konduga	Auno	Gubio Road Camp	Formal	2015	Yes	female	45	none	presently_married	Trader/Business	islam	5_above	6	10000	less_1	817877	721	127244	22834	No	No	No	No	No	No	No	No	No	No	No	No	n	n	n	n	n	n	n	n	n	No	No reason given
1349	borno	Konduga	Auno	Gubio Road Camp	Formal	2015	Yes	female	26	none	presently_married	Unemployed	islam	less_1	4	2000	less_1	817877	721	127244	22834	Yes	Yes	No	Yes	No	No	No	No	No	No	No	No	n	n	n	n	n	n	n	n	n	Yes
1350	borno	Konduga	Auno	Gubio Road Camp	Formal	2015	Yes	female	54	none	widowed	Farmer	islam	5_above	5	3000	less_1	817877	721	127244	22834	No	No	No	No	No	No	No	No	No	No	No	No	n	n	n	n	n	n	n	n	n	No	No reason given
1351	adamawa	Fufore	Fufore	Wuro Kukori camp	Informal	2015	Yes	female	20	pri	presently_married	Unemployed	islam	5_above	3	20000	less_1	20133	716	10447	1560	Yes	Yes	No	No	No	No	No	No	No	No	No	No	n	n	n	n	n	n	n	n	n	Yes
1352	adamawa	Fufore	Fufore	Wuro Kukori camp	Informal	2015	Yes	female	25	none	presently_married	Unemployed	islam	5_above	5	2000	less_1	20133	716	10447	1560	Yes	Yes	No	Yes	Yes	No	No	No	No	No	No	No	n	n	n	n	n	n	n	n	n	Yes
1353	adamawa	Fufore	Fufore	Wuro Kukori camp	Informal	2015	Yes	female	25	none	presently_married	Unemployed	islam	5_above	8	20000	less_1	20133	716	10447	1560	No	No	No	No	No	No	No	No	No	No	No	No	n	n	n	n	n	n	n	n	n	No	Fear/concern about vaccine safety and side effects
1354	adamawa	Fufore	Fufore	Wuro Kukori camp	Informal	2015	Yes	female	29	none	presently_married	Unemployed	islam	5_above	8	0	less_1	20133	716	10447	1560	Yes	No	No	No	No	No	No	No	No	No	No	No	n	n	n	n	n	n	n	n	n	Yes
1355	adamawa	Fufore	Fufore	Wuro Kukori camp	Informal	2015	Yes	female	31	none	presently_married	Unemployed	islam	5_above	5	0	less_1	20133	716	10447	1560	No	No	No	No	No	No	No	No	No	No	No	No	n	n	n	n	n	n	n	n	n	Yes
1356	adamawa	Fufore	Fufore	Wuro Kukori camp	Informal	2015	Yes	female	25	pri	presently_married	Unemployed	islam	5_above	3	10000	less_1	20133	716	10447	1560	No	No	No	No	No	No	No	No	No	Yes	No	No	n	n	n	n	n	n	n	n	n	Yes
1357	adamawa	Fufore	Fufore	Wuro Kukori camp	Informal	2015	Yes	female	40	none	presently_married	Unemployed	islam	5_above	7	0	less_1	20133	716	10447	1560	No	No	No	No	Yes	No	No	No	No	No	No	No	n	n	n	n	n	n	n	n	n	No	No felt need
1358	adamawa	Fufore	Fufore	Wuro Kukori camp	Informal	2015	Yes	female	30	none	presently_married	Unemployed	islam	5_above	5	0	less_1	20133	716	10447	1560	No	No	No	No	No	No	Yes	Yes	Yes	Yes	No	No	n	n	n	n	n	n	n	n	n	Yes
1359	yobe	damaturu	maisandari_waziri_ibrahim	Huri camp	Informal	2014	Yes	female	60	none	widowed	Unemployed	islam	5_above	2	5000	btw_3_5	17010	738	15297	786	Yes	Yes	No	Yes	Yes	No	Yes	Yes	Yes	Yes	No	No	sd	sd	sd	n	n	n	n	n	n	Yes
1360	yobe	gujba	gujba	Fulatari camp	Informal	2017	No	male	55	none	presently_married	Farmer	islam	2_5	11	15000	less_1	17010	738	15297	1701	No	No	No	No	No	No	No	No	No	No	No	No	n	n	n	sd	sd	sd	d	d	d	No	Myths, misconceptions, misinformation, disbelieve
1361	adamawa	Fufore	Fufore	Wuro Kukori camp	Informal	2015	Yes	female	30	none	presently_married	Unemployed	islam	5_above	7	0	less_1	20133	716	10447	1560	Yes	No	No	No	No	No	No	No	No	No	No	No	d	n	a	n	n	d	n	n	n	Yes
1362	yobe	damaturu	kukareta_warsala	Kukareta camp	Informal	2014	Yes	male	57	none	presently_married	Unemployed	islam	5_above	17	30000	btw_1_2	17010	738	15297	7620	No	No	No	No	No	No	No	No	No	No	No	No	n	n	n	d	d	sd	d	d	d	No	No reason given
1363	adamawa	Fufore	Fufore	Wuro Kukori camp	Informal	2015	Yes	female	40	none	presently_married	Unemployed	islam	5_above	14	200	less_1	20133	716	10447	1560	No	No	No	No	No	No	No	No	No	No	No	No	a	a	a	a	a	a	n	n	n	Yes
1364	yobe	gujba	gujba	Fulatari camp	Informal	2017	No	male	55	none	presently_married	Artisan	islam	5_above	10	20000	less_1	17010	738	15297	1701	No	Yes	No	No	Yes	No	No	No	Yes	No	No	No	n	n	n	n	n	n	sd	sd	sd	No	Myths, misconceptions, misinformation, disbelieve
1365	adamawa	Yola South	Namtari	Malkohi camp	Formal	2014	Yes	female	24	none	presently_married	Artisan	islam	5_above	7	5000	less_1	20133	716	10447	1239	No	No	No	No	Yes	No	No	No	No	No	No	No	d	d	d	d	d	d	d	sd	sd	No	No reason given
1366	adamawa	Fufore	Fufore	Wuro Kukori camp	Informal	2015	Yes	female	29	none	presently_married	Unemployed	islam	5_above	8	0	less_1	20133	716	10447	1560	No	No	No	No	No	No	No	No	No	No	No	No	n	n	d	d	d	n	n	n	n	Yes
1367	adamawa	Fufore	Fufore	Wuro Kukori camp	Informal	2015	Yes	female	28	none	presently_married	Unemployed	islam	5_above	5	0	less_1	20133	716	10447	1560	No	No	No	No	No	No	No	No	No	No	No	No	n	n	n	n	n	n	n	n	n	Yes
1368	borno	Jere	Old Maiduguri	El-Miskin Camp	Informal	2014	Yes	male	42	none	presently_married	Unemployed	islam	2_5	6	2000	less_1	817877	721	127244	7348	Yes	No	No	No	Yes	No	No	No	No	No	No	No	d	d	d	d	d	d	d	d	d	Yes
1369	adamawa	Yola South	Namtari	Malkohi village camp	Informal	2015	Yes	female	55	none	widowed	Farmer	islam	2_5	5	2000	less_1	20133	716	10447	3063	No	No	No	No	No	No	No	No	No	No	No	No	n	n	n	d	sd	sd	n	n	n	No	No reason given
1370	yobe	damaturu	kukareta_warsala	Kukareta camp	Informal	2014	Yes	female	25	none	presently_married	Unemployed	islam	5_above	6	6000	less_1	17010	738	15297	7620	No	No	No	No	No	No	No	No	No	No	No	No	sa	sa	sa	d	d	d	d	d	d	Yes
1371	yobe	damaturu	kukareta_warsala	Kukareta camp	Informal	2014	Yes	female	53	none	presently_married	Trader/Business	islam	5_above	26	40000	less_1	17010	738	15297	7620	No	Yes	No	Yes	Yes	No	Yes	Yes	No	Yes	Yes	No	sa	sa	sa	sd	sd	sd	sd	sd	d	No	Myths, misconceptions, misinformation, disbelieve
1372	borno	Jere	Dusuman	Muna Camp	Formal	2015	Yes	female	30	none	presently_married	Unemployed	islam	5_above	3	1000	btw_2_3	817877	721	127244	49931	Yes	Yes	No	Yes	No	No	No	No	No	No	No	No	a	n	a	n	n	d	a	a	n	Yes
1373	yobe	gujba	gujba	Ajayari camp	Informal	2018	No	male	50	none	presently_married	Farmer	islam	5_above	14	19000	less_1	17010	738	15297	2184	Yes	No	No	No	Yes	No	Yes	No	Yes	No	Yes	No	a	a	a	a	a	a	d	d	d	Yes
1374	adamawa	Fufore	Fufore	Wuro Kukori camp	Informal	2015	Yes	female	20	none	presently_married	Unemployed	islam	5_above	6	0	less_1	20133	716	10447	1560	No	No	No	No	No	No	No	No	No	No	No	No	a	a	a	a	a	a	n	n	n	Yes
1375	adamawa	Fufore	Fufore	Wuro Kukori camp	Informal	2015	Yes	female	30	none	presently_married	Unemployed	islam	5_above	9	0	less_1	20133	716	10447	1560	No	No	No	No	No	No	No	No	No	No	No	No	d	d	d	n	d	n	n	n	n	Yes
1376	adamawa	Fufore	Fufore	Wuro Kukori camp	Informal	2015	Yes	female	20	none	presently_married	Unemployed	islam	5_above	4	0	less_1	20133	716	10447	1560	Yes	Yes	No	No	Yes	No	No	No	No	No	No	No	n	n	n	d	d	d	n	n	n	Yes
1377	adamawa	Yola South	Namtari	Malkohi camp	Formal	2014	Yes	male	20	sec	never_married	Student	islam	5_above	7	3000	less_1	20133	716	10447	1239	No	No	No	No	No	No	No	No	No	No	No	No	n	n	n	d	d	d	n	n	n	No	No reason given
1378	adamawa	Fufore	Fufore	Wuro Kukori camp	Informal	2015	Yes	female	34	none	presently_married	Unemployed	islam	5_above	7	0	less_1	20133	716	10447	1560	No	No	No	No	Yes	No	No	No	No	No	No	No	n	n	n	d	d	d	n	n	n	No	Myths, misconceptions, misinformation, disbelieve
1379	adamawa	Yola South	Namtari	Malkohi camp	Formal	2014	Yes	male	40	pri	presently_married	Artisan	islam	5_above	7	10000	less_1	20133	716	10447	1239	No	Yes	No	No	No	No	No	No	No	No	No	No	d	a	n	a	d	n	n	n	n	No	No reason given
1380	adamawa	Yola South	Namtari	Malkohi camp	Formal	2014	Yes	male	20	pri	never_married	Farmer	islam	5_above	3	2000	less_1	20133	716	10447	1239	No	No	No	No	No	No	No	No	No	No	No	No	a	a	sa	d	d	d	d	d	d	No	Myths, misconceptions, misinformation, disbelieve
1381	adamawa	Yola South	Namtari	Malkohi camp	Formal	2014	Yes	female	18	pri	presently_married	Artisan	islam	5_above	2	5000	less_1	20133	716	10447	1239	No	No	No	No	No	No	No	No	No	No	No	No	n	n	n	d	d	d	d	d	d	No	Myths, misconceptions, misinformation, disbelieve
1382	yobe	damaturu	kukareta_warsala	Kukareta camp	Informal	2014	Yes	male	35	pri	presently_married	Others	islam	5_above	5	18000	less_1	17010	738	15297	7620	No	No	No	Yes	Yes	No	No	Yes	Yes	Yes	Yes	No	a	sa	sa	sd	sd	sd	sa	d	d	No	No reason given
1383	yobe	damaturu	kukareta_warsala	Kukareta camp	Informal	2014	Yes	female	43	none	presently_married	Unemployed	islam	5_above	8	12000	less_1	17010	738	15297	7620	No	Yes	No	No	Yes	No	No	No	No	Yes	No	No	sa	sa	sa	d	sd	sd	n	n	n	No	Fear/concern about vaccine safety and side effects
1384	yobe	damaturu	kukareta_warsala	Kukareta camp	Informal	2014	No	female	45	none	presently_married	Unemployed	islam	5_above	21	30000	btw_3_5	17010	738	15297	7620	No	No	No	No	Yes	No	No	No	No	Yes	No	No	sa	sa	sa	sd	d	d	n	n	n	No	Myths, misconceptions, misinformation, disbelieve
1385	yobe	damaturu	kukareta_warsala	Kukareta camp	Informal	2014	No	male	40	none	presently_married	Farmer	islam	5_above	9	25000	btw_3_5	17010	738	15297	7620	Yes	No	No	No	Yes	No	No	No	No	Yes	Yes	No	sa	sa	sa	sd	sd	sd	d	d	d	No	No felt need
1386	yobe	damaturu	kukareta_warsala	Kukareta camp	Informal	2014	Yes	female	41	none	presently_married	Unemployed	islam	5_above	8	15000	less_1	17010	738	15297	7620	No	Yes	No	No	Yes	No	No	No	No	No	No	No	a	a	a	sd	sd	d	d	n	sd	No	Fear/concern about vaccine safety and side effects
1387	adamawa	Yola South	Namtari	Malkohi camp	Formal	2014	Yes	female	27	none	presently_married	Farmer	islam	5_above	7	3000	less_1	20133	716	10447	1239	No	No	Yes	No	Yes	No	No	No	No	No	No	No	n	n	n	d	d	d	sd	sd	sd	No	Related to consent/approval from husband/household head
1388	adamawa	Fufore	Fufore	Wuro Kukori camp	Informal	2015	Yes	female	20	none	presently_married	Unemployed	islam	5_above	4	0	less_1	20133	716	10447	1560	No	No	No	No	No	No	No	No	No	No	No	No	n	n	n	n	n	n	n	n	n	Yes
1389	adamawa	Fufore	Fufore	Wuro Kukori camp	Informal	2015	Yes	female	25	none	presently_married	Unemployed	islam	5_above	9	20000	less_1	20133	716	10447	1560	No	No	No	No	No	No	No	No	No	No	No	No	n	d	n	n	n	n	n	n	n	Yes
1390	borno	Jere	Dusuman	Custom House Camp	Formal	2015	Yes	female	40	none	presently_married	Unemployed	islam	1_2	6	0	less_1	817877	721	127244	3816	No	No	No	No	No	No	No	No	No	No	No	No	sd	sd	sd	sd	sd	sd	sd	sd	sd	No	Myths, misconceptions, misinformation, disbelieve
1391	adamawa	Yola South	Namtari	Malkohi village camp	Informal	2015	Yes	female	25	pri	presently_married	Farmer	islam	2_5	5	3500	less_1	20133	716	10447	3063	No	No	No	No	Yes	No	No	No	No	No	No	Yes	a	d	d	d	d	d	n	n	n	Yes
1392	borno	Jere	Dusuman	Muna Camp	Formal	2015	Yes	female	40	none	presently_married	Unemployed	islam	5_above	5	2000	btw_3_5	817877	721	127244	49931	No	Yes	No	No	Yes	No	No	No	No	No	No	No	sa	a	a	n	sd	sd	d	n	d	No	Myths, misconceptions, misinformation, disbelieve
1393	borno	Jere	Dusuman	Muna Camp	Formal	2015	Yes	female	43	none	presently_divorced	Farmer	islam	2_5	15	5000	btw_3_5	817877	721	127244	49931	Yes	No	No	Yes	No	No	No	Yes	Yes	No	No	Yes	sd	d	d	sd	sd	d	n	d	n	Yes
1394	yobe	damaturu	kukareta_warsala	Kukareta camp	Informal	2014	Yes	female	37	none	presently_married	Unemployed	islam	5_above	11	15000	less_1	17010	738	15297	7620	No	Yes	No	No	Yes	No	No	No	Yes	Yes	No	No	sa	sa	sa	d	d	n	n	a	d	No	Myths, misconceptions, misinformation, disbelieve
1395	yobe	damaturu	kukareta_warsala	Kukareta camp	Informal	2014	No	male	40	pri	presently_married	Trader/Business	islam	5_above	9	25000	btw_3_5	17010	738	15297	7620	Yes	No	No	No	Yes	No	Yes	No	No	Yes	No	No	sa	sa	sa	d	sd	d	n	n	n	No	Myths, misconceptions, misinformation, disbelieve
1396	adamawa	Yola South	Namtari	Malkohi village camp	Informal	2015	Yes	female	21	pri	presently_married	Unemployed	islam	2_5	1	3000	less_1	20133	716	10447	3063	Yes	No	No	No	Yes	No	No	No	No	No	No	No	d	d	d	n	n	sd	sd	d	d	No	Myths, misconceptions, misinformation, disbelieve
1397	adamawa	Yola South	Namtari	Malkohi village camp	Informal	2015	Yes	female	21	none	presently_married	Unemployed	islam	2_5	4	5000	less_1	20133	716	10447	3063	Yes	Yes	No	Yes	Yes	No	No	No	No	No	No	No	a	a	a	d	d	sa	n	n	n	Yes
1398	borno	Jere	Old Maiduguri	El-Miskin Camp	Informal	2014	Yes	female	80	none	presently_separated	Unemployed	islam	5_above	5	0	less_1	817877	721	127244	7348	No	No	No	No	No	No	No	No	No	No	No	No	sd	sd	sd	sd	sd	d	sd	sd	sd	No	No reason given
1399	yobe	damaturu	kukareta_warsala	Kukareta camp	Informal	2014	No	female	26	none	presently_married	Unemployed	islam	2_5	3	15000	btw_3_5	17010	738	15297	7620	No	Yes	No	No	Yes	No	No	No	No	Yes	Yes	No	a	a	a	sd	sd	d	d	sd	sd	No	Fear/concern about vaccine safety and side effects
1400	borno	Jere	Dusuman	Muna Camp	Formal	2015	Yes	female	30	none	presently_married	Unemployed	islam	1_2	3	500	btw_2_3	817877	721	127244	49931	No	Yes	No	No	No	No	No	No	No	No	No	No	n	n	n	d	d	d	n	n	n	Yes
1401	adamawa	Yola South	Namtari	Malkohi village camp	Informal	2015	Yes	female	55	none	presently_married	Farmer	islam	2_5	2	8000	less_1	20133	716	10447	3063	No	Yes	No	No	Yes	No	No	No	No	No	No	No	n	a	d	d	d	d	d	d	d	No	Myths, misconceptions, misinformation, disbelieve
1402	adamawa	Fufore	Pariya	Daware camp	Formal	2014	Yes	male	50	none	presently_married	Farmer	islam	5_above	14	12000	btw_1_2	20133	716	10447	3098	No	Yes	No	Yes	Yes	No	No	No	No	No	No	No	n	d	n	d	n	n	d	d	n	No	Myths, misconceptions, misinformation, disbelieve
1403	yobe	damaturu	kukareta_warsala	Kukareta camp	Informal	2014	Yes	male	30	sec	presently_married	Artisan	islam	5_above	10	20000	btw_1_2	17010	738	15297	7620	Yes	Yes	No	No	Yes	No	No	No	Yes	Yes	Yes	No	sd	sd	sd	sd	sd	sd	sd	sd	sd	Yes
1404	yobe	damaturu	maisandari_waziri_ibrahim	Huri camp	Informal	2014	Yes	female	30	none	presently_married	Unemployed	islam	5_above	11	30000	btw_3_5	17010	738	15297	786	Yes	Yes	No	No	Yes	No	No	No	Yes	No	No	No	a	n	a	a	a	a	a	a	a	No	Fear/concern about vaccine safety and side effects
1405	yobe	damaturu	kukareta_warsala	Kukareta camp	Informal	2014	No	male	35	pri	presently_married	Trader/Business	islam	5_above	6	15000	btw_3_5	17010	738	15297	7620	No	No	No	No	Yes	No	Yes	Yes	No	Yes	No	Yes	sa	sa	sa	sd	n	sa	n	a	a	No	No reason given
1406	yobe	damaturu	kukareta_warsala	Kukareta camp	Informal	2014	Yes	female	22	pri	presently_married	Unemployed	islam	5_above	5	12000	less_1	17010	738	15297	7620	Yes	Yes	No	No	Yes	No	Yes	Yes	Yes	Yes	Yes	No	sa	sa	a	d	sd	sd	n	d	d	No	No reason given
1407	yobe	damaturu	kukareta_warsala	Kukareta camp	Informal	2014	No	male	40	pri	presently_married	Artisan	islam	5_above	6	12000	btw_2_3	17010	738	15297	7620	Yes	Yes	No	No	Yes	No	No	No	No	No	Yes	No	a	a	a	a	a	a	d	d	d	Yes
1408	yobe	damaturu	kukareta_warsala	Kukareta camp	Informal	2014	Yes	female	40	none	presently_married	Unemployed	islam	5_above	14	20000	less_1	17010	738	15297	7620	No	Yes	No	No	Yes	No	No	No	Yes	No	Yes	No	sa	sa	sa	sd	sd	sd	d	n	n	No	No felt need
1409	adamawa	Yola South	Namtari	Malkohi village camp	Informal	2015	Yes	female	33	none	presently_married	Farmer	islam	5_above	7	20000	less_1	20133	716	10447	3063	Yes	Yes	No	No	Yes	No	No	No	No	No	No	No	a	d	a	n	d	d	n	n	n	No	Related to consent/approval from husband/household head
1410	yobe	damaturu	kukareta_warsala	Kukareta camp	Informal	2014	Yes	female	35	none	presently_married	Unemployed	islam	2_5	8	12000	less_1	17010	738	15297	7620	Yes	Yes	No	Yes	Yes	No	Yes	Yes	No	Yes	No	No	sa	sa	sa	d	d	sd	sd	sd	sd	No	Myths, misconceptions, misinformation, disbelieve
1411	adamawa	Yola South	Namtari	Malkohi camp	Formal	2014	Yes	female	27	none	presently_married	Farmer	islam	5_above	5	2000	less_1	20133	716	10447	1239	No	No	No	No	No	No	No	No	No	No	No	No	d	d	n	d	d	sd	n	n	n	No	No reason given
1412	adamawa	Yola South	Namtari	Malkohi camp	Formal	2014	Yes	male	72	none	presently_separated	Artisan	christianity	5_above	1	2000	less_1	20133	716	10447	1239	No	No	No	No	No	No	No	No	No	No	No	No	sd	sd	sd	d	d	sd	sd	sd	sd	No	Myths, misconceptions, misinformation, disbelieve
1413	adamawa	Yola South	Namtari	Malkohi village camp	Informal	2015	Yes	female	19	pri	never_married	Farmer	islam	1_2	5	10000	less_1	20133	716	10447	3063	Yes	No	No	No	Yes	No	No	No	No	No	No	No	a	a	a	d	d	sd	sd	sd	sd	No	No reason given
1414	yobe	damaturu	kukareta_warsala	Kukareta camp	Informal	2014	Yes	male	60	none	presently_married	Farmer	islam	5_above	24	50000	less_1	17010	738	15297	7620	Yes	Yes	No	No	Yes	No	Yes	Yes	Yes	No	Yes	No	sa	a	sa	d	sd	d	d	n	d	No	Myths, misconceptions, misinformation, disbelieve
1415	yobe	gujba	gujba	Ajayari camp	Informal	2018	No	male	40	none	presently_married	Farmer	islam	5_above	13	28000	less_1	17010	738	15297	2184	Yes	Yes	Yes	No	Yes	No	Yes	No	No	Yes	Yes	No	sa	sa	sa	d	d	d	sd	sd	sd	No	No felt need
1416	yobe	damaturu	kukareta_warsala	Kukareta camp	Informal	2014	Yes	male	58	none	presently_married	Trader/Business	islam	5_above	19	45000	less_1	17010	738	15297	7620	Yes	Yes	No	Yes	Yes	No	Yes	No	Yes	Yes	No	No	sa	a	sa	d	d	sd	d	sd	sd	No	No reason given
1417	yobe	damaturu	kukareta_warsala	Kukareta camp	Informal	2014	Yes	male	60	none	presently_married	Trader/Business	islam	5_above	18	50000	less_1	17010	738	15297	7620	Yes	Yes	No	Yes	Yes	No	Yes	Yes	No	No	Yes	No	sa	sa	a	d	sd	sd	d	d	sd	No	No felt need
1418	adamawa	Yola South	Namtari	Malkohi village camp	Informal	2015	Yes	female	45	none	presently_married	Farmer	islam	5_above	8	1000	less_1	20133	716	10447	3063	No	Yes	No	No	Yes	No	No	No	No	No	No	No	a	n	n	d	d	d	n	n	n	Yes
1419	adamawa	Yola South	Namtari	Malkohi village camp	Informal	2015	Yes	female	26	none	presently_married	Artisan	islam	1_2	8	10000	less_1	20133	716	10447	3063	No	No	No	No	No	No	No	No	No	No	No	No	d	d	d	d	d	d	sd	sd	sd	No	Related to consent/approval from husband/household head
1420	adamawa	Yola South	Namtari	Malkohi village camp	Informal	2015	Yes	female	25	none	presently_married	Artisan	islam	2_5	6	15000	less_1	20133	716	10447	3063	No	Yes	No	Yes	Yes	No	No	No	Yes	Yes	No	No	a	d	a	sd	d	d	sd	sd	sd	No	Myths, misconceptions, misinformation, disbelieve
1421	yobe	gujba	gujba	Ajayari camp	Informal	2018	No	male	18	pri	presently_married	Farmer	islam	5_above	7	15000	less_1	17010	738	15297	2184	Yes	Yes	No	Yes	Yes	No	No	No	No	No	No	No	d	d	d	d	d	d	sd	sd	sd	No	Myths, misconceptions, misinformation, disbelieve
1422	adamawa	Fufore	Pariya	Daware camp	Formal	2014	Yes	female	28	none	presently_married	Unemployed	islam	5_above	5	0	btw_1_2	20133	716	10447	3098	Yes	Yes	No	No	No	No	No	No	No	No	No	No	n	d	n	d	d	n	d	n	d	No	No reason given
1423	borno	Konduga	Auno	Gubio Road Camp	Formal	2015	Yes	male	26	none	presently_married	Trader/Business	islam	5_above	8	50000	btw_1_2	817877	721	127244	22834	Yes	Yes	Yes	No	No	No	Yes	Yes	Yes	No	No	No	d	d	d	d	d	d	d	d	d	No	Myths, misconceptions, misinformation, disbelieve
1424	adamawa	Yola South	Namtari	Malkohi camp	Formal	2014	Yes	male	80	none	presently_separated	Unemployed	islam	5_above	1	500	less_1	20133	716	10447	1239	No	No	No	No	No	No	No	No	No	No	No	No	a	a	a	sd	d	d	a	a	a	No	Fear/concern about vaccine safety and side effects
1425	borno	Konduga	Auno	Gubio Road Camp	Formal	2015	Yes	female	40	none	presently_separated	Unemployed	islam	5_above	7	15000	btw_1_2	817877	721	127244	22834	Yes	Yes	No	Yes	Yes	No	Yes	Yes	Yes	No	No	No	d	d	n	d	d	d	d	d	d	No	Myths, misconceptions, misinformation, disbelieve
1426	yobe	damaturu	kukareta_warsala	Kukareta camp	Informal	2014	No	male	50	none	presently_married	Farmer	islam	5_above	13	25000	btw_3_5	17010	738	15297	7620	Yes	Yes	No	No	Yes	No	Yes	No	No	Yes	Yes	No	sa	sa	a	sa	sd	sd	sd	sd	sd	No	Myths, misconceptions, misinformation, disbelieve
1427	yobe	damaturu	kukareta_warsala	Kukareta camp	Informal	2014	Yes	female	40	none	presently_married	Unemployed	islam	5_above	7	15000	less_1	17010	738	15297	7620	Yes	Yes	No	Yes	Yes	No	Yes	Yes	No	Yes	Yes	No	sa	sa	sa	sd	sd	d	d	sd	sd	No	No felt need
1428	borno	Jere	Dusuman	Muna Camp	Formal	2015	Yes	female	38	none	presently_married	Unemployed	islam	2_5	6	1500	btw_2_3	817877	721	127244	49931	No	Yes	No	No	Yes	No	No	No	No	No	No	No	a	n	a	d	sd	d	n	a	a	Yes
1429	yobe	damaturu	kukareta_warsala	Kukareta camp	Informal	2014	Yes	male	58	none	presently_married	Farmer	islam	5_above	21	25000	less_1	17010	738	15297	7620	No	No	No	No	No	No	No	No	No	No	No	No	a	sd	a	a	a	a	d	d	d	No	Myths, misconceptions, misinformation, disbelieve
1430	borno	Jere	Dusuman	Muna Camp	Formal	2015	Yes	female	38	pri	presently_married	Farmer	islam	5_above	11	3000	btw_3_5	817877	721	127244	49931	No	No	No	No	No	No	No	No	No	No	No	No	d	d	sd	d	sd	d	n	n	d	No	No reason given
1431	borno	Jere	Old Maiduguri	El-Miskin Camp	Informal	2014	Yes	female	35	none	presently_separated	Unemployed	islam	5_above	7	1000	btw_5_10	817877	721	127244	7348	Yes	No	No	Yes	Yes	No	No	Yes	No	No	Yes	No	a	a	sa	a	a	sa	n	a	n	No	No felt need
1432	yobe	damaturu	kukareta_warsala	Kukareta camp	Informal	2014	No	female	35	none	widowed	Unemployed	islam	5_above	3	7	btw_3_5	17010	738	15297	7620	No	Yes	No	No	Yes	No	Yes	No	No	No	No	No	sa	a	sa	d	sd	n	d	d	sd	No	Myths, misconceptions, misinformation, disbelieve
1433	adamawa	Yola South	Namtari	Malkohi camp	Formal	2014	Yes	female	23	none	presently_married	Unemployed	islam	5_above	4	3000	less_1	20133	716	10447	1239	No	No	No	No	No	No	No	No	No	No	No	No	n	n	n	d	d	d	d	d	d	No	No felt need
1434	adamawa	Yola South	Namtari	Malkohi village camp	Informal	2015	Yes	female	40	none	widowed	Farmer	islam	less_1	4	2000	less_1	20133	716	10447	3063	No	Yes	No	No	Yes	No	No	No	No	No	No	No	a	d	a	d	d	d	n	a	n	No	No felt need
1435	adamawa	Yola South	Namtari	Malkohi camp	Formal	2014	Yes	female	19	none	never_married	Unemployed	islam	5_above	8	1000	less_1	20133	716	10447	1239	No	No	No	No	No	No	No	No	No	No	No	No	d	d	d	sd	sd	sd	sd	sd	sd	No	Related to consent/approval from husband/household head
1436	yobe	damaturu	kukareta_warsala	Kukareta camp	Informal	2014	Yes	male	27	pri	presently_married	Farmer	islam	2_5	3	20000	less_1	17010	738	15297	7620	Yes	Yes	No	No	No	No	No	No	No	Yes	No	No	a	sd	sd	a	a	a	n	n	a	Yes
1437	adamawa	Yola South	Namtari	Malkohi village camp	Informal	2015	Yes	male	47	none	presently_married	Farmer	islam	2_5	9	5000	less_1	20133	716	10447	3063	No	Yes	No	No	No	No	No	No	No	No	No	No	n	sd	d	d	d	d	d	n	d	No	No reason given
1438	borno	Jere	Dusuman	Muna Camp	Formal	2015	Yes	female	43	none	presently_divorced	Unemployed	islam	5_above	9	4000	btw_3_5	817877	721	127244	49931	No	No	No	No	No	No	No	No	No	No	No	No	sd	d	d	sd	d	d	sd	d	d	No	Related to consent/approval from husband/household head
1439	adamawa	Yola South	Namtari	Malkohi camp	Formal	2014	Yes	male	70	none	presently_married	Farmer	islam	5_above	2	500	less_1	20133	716	10447	1239	No	No	No	No	No	No	No	No	No	No	No	No	n	n	n	d	d	d	sd	sd	sd	Yes
1440	adamawa	Yola South	Namtari	Malkohi village camp	Informal	2015	Yes	female	22	none	presently_married	Unemployed	islam	2_5	4	5000	less_1	20133	716	10447	3063	No	No	No	No	No	No	No	No	No	No	No	No	d	d	d	d	d	d	d	d	d	No	No reason given
1441	borno	Jere	Dusuman	Muna Camp	Formal	2015	Yes	female	35	none	never_married	Student	christianity	2_5	6	5000	btw_3_5	817877	721	127244	49931	No	No	No	No	No	No	No	No	No	No	No	No	d	n	n	n	d	n	d	d	d	No	No reason given
1442	adamawa	Yola South	Namtari	Malkohi camp	Formal	2014	Yes	male	23	none	never_married	Farmer	islam	less_1	2	6000	less_1	20133	716	10447	1239	Yes	No	No	No	No	No	No	No	No	No	No	No	a	a	a	d	d	d	sd	sd	sd	No	No reason given
1443	adamawa	Yola South	Namtari	Malkohi camp	Formal	2014	Yes	female	23	none	presently_married	Unemployed	islam	5_above	4	2000	less_1	20133	716	10447	1239	No	No	No	No	No	No	No	No	No	No	No	No	n	n	sd	sd	sd	d	sd	sd	sd	No	Related to consent/approval from husband/household head
1444	yobe	damaturu	kukareta_warsala	Kukareta camp	Informal	2014	No	female	23	none	never_married	Unemployed	islam	5_above	6	20000	btw_3_5	17010	738	15297	7620	Yes	No	No	No	Yes	No	No	No	No	Yes	No	No	sa	sa	a	sd	sd	sd	d	d	sd	No	Fear/concern about vaccine safety and side effects
1445	adamawa	Yola South	Namtari	Malkohi camp	Formal	2014	Yes	female	20	pri	presently_married	Unemployed	islam	5_above	3	1000	less_1	20133	716	10447	1239	No	Yes	No	No	Yes	No	No	No	No	No	No	No	n	n	n	d	d	d	d	d	d	No	No felt need
1446	borno	Jere	Old Maiduguri	El-Miskin Camp	Informal	2014	Yes	female	28	sec	presently_married	Trader/Business	islam	5_above	8	10000	more_10	817877	721	127244	7348	No	No	No	No	No	No	No	Yes	No	No	No	No	sa	sa	sa	sa	sa	n	sa	sa	sa	No	No reason given
1447	borno	Jere	Dusuman	Muna Camp	Formal	2015	Yes	female	35	none	presently_married	Unemployed	islam	5_above	4	500	btw_3_5	817877	721	127244	49931	No	Yes	No	Yes	No	No	No	No	No	No	No	No	a	d	d	n	d	n	n	n	a	No	Fear/concern about vaccine safety and side effects
1448	adamawa	Yola South	Namtari	Malkohi camp	Formal	2014	Yes	male	50	none	presently_married	Farmer	islam	5_above	9	8000	less_1	20133	716	10447	1239	No	No	No	No	No	No	No	No	No	No	No	No	d	d	d	d	d	d	sd	sd	sd	No	No reason given
1449	adamawa	Yola South	Namtari	Malkohi camp	Formal	2014	Yes	female	31	none	presently_married	Farmer	islam	5_above	5	5000	less_1	20133	716	10447	1239	Yes	No	No	No	Yes	No	No	No	No	No	No	No	n	n	n	d	d	d	d	d	d	No	No felt need
1450	adamawa	Yola South	Namtari	Malkohi village camp	Informal	2015	Yes	female	37	none	presently_married	Farmer	islam	5_above	8	5000	less_1	20133	716	10447	3063	No	No	No	No	Yes	No	No	No	No	No	No	No	d	d	d	d	d	d	d	d	d	No	No felt need
1451	adamawa	Yola South	Namtari	Malkohi camp	Formal	2014	Yes	female	18	pri	never_married	Artisan	islam	5_above	5	5000	less_1	20133	716	10447	1239	Yes	No	No	No	No	No	No	No	No	No	No	No	d	d	d	d	sd	sd	sd	sd	sd	No	Related to consent/approval from husband/household head
1452	adamawa	Yola South	Namtari	Malkohi village camp	Informal	2015	Yes	female	37	none	presently_married	Farmer	islam	1_2	6	3000	less_1	20133	716	10447	3063	No	No	No	No	No	No	No	No	No	No	No	No	n	n	n	d	d	d	d	d	d	No	No reason given
1453	adamawa	Yola South	Namtari	Malkohi camp	Formal	2014	Yes	female	45	none	presently_married	Farmer	islam	5_above	2	1000	less_1	20133	716	10447	1239	No	No	No	No	No	No	No	No	No	No	No	No	d	d	d	d	d	d	sd	sd	sd	No	Myths, misconceptions, misinformation, disbelieve
1454	adamawa	Yola South	Namtari	Malkohi camp	Formal	2014	Yes	male	65	none	presently_married	Farmer	islam	5_above	2	3000	less_1	20133	716	10447	1239	Yes	Yes	No	No	No	No	No	No	No	No	No	No	d	d	d	d	d	d	d	sd	sd	No	Fear/concern about vaccine safety and side effects
1455	borno	Jere	Dusuman	Muna Camp	Formal	2015	Yes	female	50	none	presently_married	Farmer	islam	5_above	6	3000	btw_3_5	817877	721	127244	49931	No	Yes	No	No	Yes	No	No	No	No	No	No	No	sd	sd	sd	sd	sd	sd	sd	sd	sd	No	Myths, misconceptions, misinformation, disbelieve
1456	borno	Jere	Dusuman	Muna Camp	Formal	2015	Yes	female	40	none	presently_married	Unemployed	islam	2_5	10	2000	btw_2_3	817877	721	127244	49931	Yes	No	No	No	Yes	No	No	No	No	No	No	No	n	d	n	d	d	d	n	n	n	No	No felt need
1457	borno	Jere	Dusuman	Muna Camp	Formal	2015	Yes	female	35	none	presently_married	Unemployed	islam	5_above	7	700	btw_2_3	817877	721	127244	49931	No	Yes	No	Yes	No	No	No	No	No	No	No	No	n	d	n	d	sd	sd	d	d	sd	No	No felt need
1458	borno	Jere	Dusuman	Muna Camp	Formal	2015	Yes	female	25	none	presently_married	Unemployed	islam	5_above	7	1000	btw_2_3	817877	721	127244	49931	Yes	Yes	No	Yes	Yes	No	No	No	No	No	No	No	n	n	a	d	n	n	d	d	sd	No	Myths, misconceptions, misinformation, disbelieve
1459	borno	Konduga	Auno	Gubio Road Camp	Formal	2015	Yes	female	55	none	presently_separated	Unemployed	islam	5_above	5	2000	less_1	817877	721	127244	22834	No	No	No	No	No	No	No	No	No	No	No	No	d	d	d	d	d	d	d	d	d	No	No reason given
1460	adamawa	Yola South	Namtari	Malkohi camp	Formal	2014	Yes	female	61	none	widowed	Unemployed	islam	5_above	1	500	less_1	20133	716	10447	1239	No	No	No	No	No	No	No	No	No	No	No	No	d	d	n	sd	d	d	sd	sd	sd	No	Myths, misconceptions, misinformation, disbelieve
1461	borno	Konduga	Auno	Gubio Road Camp	Formal	2015	Yes	female	45	none	presently_married	Unemployed	islam	5_above	15	20000	less_1	817877	721	127244	22834	No	Yes	No	Yes	No	No	No	No	Yes	No	Yes	No	d	d	d	d	d	d	d	d	d	No	No reason given
1462	adamawa	Fufore	Fufore	Wuro Kukori camp	Informal	2015	Yes	female	60	none	widowed	Others	islam	5_above	6	0	less_1	20133	716	10447	1560	No	No	No	No	No	No	No	No	No	No	No	No	d	d	d	d	d	d	d	d	d	No	Myths, misconceptions, misinformation, disbelieve
1463	adamawa	Yola South	Namtari	Malkohi village camp	Informal	2015	Yes	female	21	none	presently_married	Unemployed	islam	2_5	4	1000	less_1	20133	716	10447	3063	No	Yes	No	Yes	Yes	No	No	No	No	No	No	No	d	d	d	d	d	d	n	n	n	No	No felt need
1464	adamawa	Yola South	Namtari	Malkohi village camp	Informal	2015	Yes	female	18	none	presently_married	Unemployed	islam	2_5	3	3000	less_1	20133	716	10447	3063	No	Yes	No	No	Yes	No	No	No	No	No	No	No	a	d	a	d	d	d	d	d	d	No	Related to consent/approval from husband/household head
1465	adamawa	Yola South	Namtari	Malkohi village camp	Informal	2015	Yes	female	20	none	presently_married	Farmer	islam	less_1	3	3000	less_1	20133	716	10447	3063	No	No	No	No	No	No	No	No	No	No	No	No	n	d	d	d	d	d	d	d	d	No	Myths, misconceptions, misinformation, disbelieve
1466	borno	Jere	Old Maiduguri	El-Miskin Camp	Informal	2014	Yes	female	35	none	presently_married	Unemployed	islam	5_above	8	500	less_1	817877	721	127244	7348	Yes	Yes	No	Yes	Yes	No	Yes	Yes	Yes	Yes	Yes	No	d	d	d	d	d	d	d	d	d	No	No reason given
1467	adamawa	Yola South	Namtari	Malkohi camp	Formal	2014	Yes	female	21	none	presently_married	Farmer	islam	2_5	4	3000	less_1	20133	716	10447	1239	No	No	No	No	Yes	No	No	No	No	No	No	No	n	d	d	d	d	d	d	d	d	Yes
1468	adamawa	Yola South	Namtari	Malkohi camp	Formal	2014	Yes	female	22	none	presently_married	Unemployed	islam	5_above	3	4000	less_1	20133	716	10447	1239	No	Yes	No	No	Yes	No	Yes	Yes	No	No	No	No	d	d	d	d	d	d	d	d	d	No	Related to consent/approval from husband/household head
1469	adamawa	Yola South	Namtari	Malkohi camp	Formal	2014	Yes	female	18	pri	presently_married	Unemployed	islam	2_5	2	10000	less_1	20133	716	10447	1239	Yes	Yes	No	No	No	No	No	No	No	No	No	No	d	d	d	d	d	d	d	d	d	No	No felt need
1470	adamawa	Yola South	Namtari	Malkohi camp	Formal	2014	Yes	female	52	none	widowed	Farmer	islam	less_1	2	2000	less_1	20133	716	10447	1239	No	No	No	No	No	No	No	No	No	No	No	No	sd	d	d	d	d	d	d	d	d	No	No felt need
1471	adamawa	Yola South	Namtari	Malkohi camp	Formal	2014	Yes	male	60	none	presently_married	Farmer	christianity	5_above	2	2000	less_1	20133	716	10447	1239	No	No	No	No	Yes	No	No	No	No	No	No	No	d	d	d	d	d	d	d	d	d	No	No reason given
1472	adamawa	Yola South	Namtari	Malkohi camp	Formal	2014	Yes	female	65	none	widowed	Farmer	islam	2_5	1	2000	less_1	20133	716	10447	1239	Yes	No	No	No	No	No	No	No	No	No	No	No	n	d	n	d	d	d	d	d	d	No	No reason given
1473	yobe	damaturu	kukareta_warsala	Kukareta camp	Informal	2014	Yes	male	55	none	presently_married	Artisan	islam	5_above	18	50000	less_1	17010	738	15297	7620	Yes	Yes	No	No	No	No	No	No	No	No	No	No	sd	sd	sd	a	a	a	sd	sd	sd	Yes
1474	adamawa	Yola South	Namtari	Malkohi camp	Formal	2014	Yes	female	28	none	widowed	Farmer	islam	5_above	5	5000	less_1	20133	716	10447	1239	No	Yes	No	No	No	No	No	No	No	No	No	No	n	n	a	d	d	d	sd	sd	sd	No	Myths, misconceptions, misinformation, disbelieve
1475	borno	Konduga	Auno	Gubio Road Camp	Formal	2015	Yes	female	25	none	presently_married	Unemployed	islam	5_above	9	15000	less_1	817877	721	127244	22834	Yes	Yes	No	No	No	No	Yes	Yes	No	No	No	No	d	d	d	d	d	d	d	d	d	No	Myths, misconceptions, misinformation, disbelieve
1476	adamawa	Yola South	Namtari	Malkohi village camp	Informal	2015	Yes	female	20	none	never_married	Farmer	islam	less_1	3	1500	less_1	20133	716	10447	3063	Yes	No	No	No	Yes	No	No	No	No	No	No	No	d	d	d	sd	sd	d	sd	sd	sd	No	No felt need
1477	yobe	damaturu	kukareta_warsala	Kukareta camp	Informal	2014	No	female	29	pri	presently_married	Unemployed	islam	5_above	6	20000	btw_3_5	17010	738	15297	7620	No	Yes	No	No	Yes	No	Yes	Yes	No	No	Yes	No	sa	a	sa	sa	sa	d	d	d	sd	No	No reason given
1478	adamawa	Yola South	Namtari	Malkohi camp	Formal	2014	Yes	male	55	none	presently_married	Farmer	islam	5_above	8	5000	less_1	20133	716	10447	1239	No	No	No	No	No	No	No	No	No	No	No	No	d	d	d	d	d	sd	sd	sd	sd	No	No reason given
1479	adamawa	Yola South	Namtari	Malkohi village camp	Informal	2015	Yes	female	21	none	presently_married	Unemployed	islam	2_5	3	2000	less_1	20133	716	10447	3063	No	No	No	No	No	No	No	No	No	No	No	No	n	n	n	n	n	n	sd	sd	sd	No	Myths, misconceptions, misinformation, disbelieve
1480	adamawa	Yola South	Namtari	Malkohi camp	Formal	2014	Yes	female	40	none	presently_married	Farmer	islam	5_above	7	5000	less_1	20133	716	10447	1239	No	No	No	No	Yes	No	No	No	No	No	No	No	sd	sd	sd	d	d	d	d	d	d	No	Fear/concern about vaccine safety and side effects
1481	borno	Jere	Old Maiduguri	El-Miskin Camp	Informal	2014	Yes	female	25	none	presently_married	Unemployed	islam	5_above	4	5000	btw_3_5	817877	721	127244	7348	No	No	No	No	No	No	No	No	No	No	No	No	sd	sd	sd	sd	sd	sd	sd	sd	sd	No	No reason given
1482	borno	Jere	Old Maiduguri	El-Miskin Camp	Informal	2014	Yes	female	25	none	presently_married	Unemployed	islam	5_above	10	3000	btw_5_10	817877	721	127244	7348	No	No	No	No	No	No	No	No	No	No	No	No	sd	sd	d	sd	sd	d	sd	sd	d	No	No reason given
1483	borno	Jere	Old Maiduguri	El-Miskin Camp	Informal	2014	Yes	female	45	none	presently_married	Unemployed	islam	5_above	7	300	btw_5_10	817877	721	127244	7348	No	No	No	No	No	No	No	No	No	No	No	No	d	d	sd	d	d	sd	d	sd	sd	No	No reason given
1484	borno	Jere	Dusuman	Muna Camp	Formal	2015	Yes	female	30	none	presently_married	Unemployed	islam	5_above	5	1000	btw_2_3	817877	721	127244	49931	No	No	Yes	No	Yes	No	No	No	No	No	No	No	n	d	n	d	n	n	n	n	n	Yes
1485	yobe	damaturu	kukareta_warsala	Kukareta camp	Informal	2014	No	male	60	none	presently_married	Unemployed	islam	5_above	21	35000	btw_2_3	17010	738	15297	7620	No	No	No	No	No	No	No	No	No	No	No	No	a	a	a	d	d	d	d	d	d	No	Myths, misconceptions, misinformation, disbelieve
1486	adamawa	Yola South	Namtari	Malkohi camp	Formal	2014	Yes	female	20	none	presently_married	Artisan	islam	2_5	2	5000	less_1	20133	716	10447	1239	No	No	No	No	No	No	No	No	No	No	No	No	d	d	d	d	d	d	sd	sd	sd	No	No reason given
1487	yobe	gujba	gujba	Fulatari camp	Informal	2017	No	male	70	none	presently_separated	Unemployed	islam	2_5	6	10000	less_1	17010	738	15297	1701	No	No	No	No	No	No	No	No	No	No	No	No	a	a	a	sd	sd	sd	sd	sd	sd	No	Myths, misconceptions, misinformation, disbelieve
1488	borno	Jere	Dusuman	Muna Camp	Formal	2015	Yes	female	41	none	presently_married	Unemployed	islam	5_above	10	1000	btw_5_10	817877	721	127244	49931	No	No	No	No	No	No	No	No	No	No	No	No	d	d	n	sd	sd	sd	d	sd	sd	No	No reason given
1489	borno	Jere	Old Maiduguri	El-Miskin Camp	Informal	2014	Yes	female	31	none	presently_married	Unemployed	islam	5_above	9	1200	btw_5_10	817877	721	127244	7348	No	No	No	No	No	No	No	No	No	No	No	No	n	n	d	d	sd	sd	sd	sd	sd	No	No reason given
1490	borno	Jere	Dusuman	Muna Camp	Formal	2015	Yes	female	37	none	presently_divorced	Farmer	islam	5_above	6	300	btw_2_3	817877	721	127244	49931	Yes	Yes	No	No	No	No	No	No	No	No	No	No	n	sd	n	sd	sd	sd	n	n	n	No	Myths, misconceptions, misinformation, disbelieve
1491	adamawa	Yola South	Namtari	Malkohi village camp	Informal	2015	Yes	female	21	none	presently_married	Unemployed	islam	1_2	4	500	less_1	20133	716	10447	3063	No	Yes	No	No	No	No	No	No	No	No	No	No	sd	d	n	sd	sd	sd	sd	sd	sd	No	Myths, misconceptions, misinformation, disbelieve
1492	adamawa	Yola South	Namtari	Malkohi camp	Formal	2014	Yes	male	20	pri	never_married	Farmer	islam	5_above	10	5000	less_1	20133	716	10447	1239	No	Yes	No	No	No	No	Yes	No	Yes	Yes	No	No	a	a	a	d	d	d	sd	d	sd	No	No felt need
1493	borno	Jere	Dusuman	Muna Camp	Formal	2015	Yes	female	25	none	presently_married	Unemployed	islam	5_above	5	500	btw_3_5	817877	721	127244	49931	No	No	No	No	No	No	No	No	No	No	No	No	sd	sd	sd	sd	sd	sd	sd	d	d	No	Fear/concern about vaccine safety and side effects
1494	borno	Jere	Dusuman	Muna Camp	Formal	2015	Yes	female	35	none	presently_married	Unemployed	islam	5_above	11	1500	btw_1_2	817877	721	127244	49931	No	No	No	No	No	No	No	No	No	No	No	No	d	sd	d	d	d	d	sd	sd	d	No	No reason given
1495	borno	Jere	Old Maiduguri	El-Miskin Camp	Informal	2014	Yes	male	50	none	presently_married	Farmer	islam	5_above	23	30000	btw_3_5	817877	721	127244	7348	No	No	No	No	No	No	No	No	No	No	No	No	sd	sd	d	sd	sd	sd	sd	sd	sd	No	Myths, misconceptions, misinformation, disbelieve
1496	adamawa	Yola South	Namtari	Malkohi camp	Formal	2014	Yes	male	18	sec	never_married	Farmer	islam	5_above	5	10000	less_1	20133	716	10447	1239	Yes	No	No	No	No	No	No	No	No	No	No	No	n	n	n	d	sd	sd	d	d	d	No	No reason given
1497	borno	Jere	Dusuman	Muna Camp	Formal	2015	Yes	female	45	none	presently_married	Farmer	islam	5_above	16	5500	btw_3_5	817877	721	127244	49931	No	No	No	No	No	No	No	No	No	No	No	No	d	d	sd	sd	sd	d	sd	sd	sd	No	Myths, misconceptions, misinformation, disbelieve
1498	borno	Jere	Dusuman	Muna Camp	Formal	2015	Yes	female	30	none	presently_separated	Unemployed	islam	2_5	13	3000	btw_2_3	817877	721	127244	49931	No	No	No	No	No	No	No	No	No	No	No	No	sd	d	sd	sd	d	d	d	sd	sd	No	No reason given
1499	adamawa	Yola South	Namtari	Malkohi camp	Formal	2014	Yes	female	18	none	presently_married	Unemployed	islam	2_5	2	2000	less_1	20133	716	10447	1239	No	No	No	No	No	No	No	No	No	No	No	No	sd	d	d	sd	sd	sd	sd	sd	sd	No	No felt need
1500	borno	Jere	Dusuman	Muna Camp	Formal	2015	Yes	female	25	none	presently_married	Unemployed	islam	5_above	7	700	btw_3_5	817877	721	127244	49931	No	No	No	No	No	No	No	No	No	No	No	No	sd	sd	sd	d	d	d	sd	sd	sd	No	Myths, misconceptions, misinformation, disbelieve
1501	borno	Jere	Dusuman	Muna Camp	Formal	2015	Yes	female	51	none	widowed	Unemployed	islam	5_above	26	4000	btw_3_5	817877	721	127244	49931	No	No	No	No	No	No	No	No	No	No	No	No	sd	sd	sd	sd	sd	d	sd	sd	d	No	No felt need
1502	borno	Jere	Old Maiduguri	El-Miskin Camp	Informal	2014	Yes	female	43	none	presently_separated	Unemployed	islam	5_above	14	5000	btw_5_10	817877	721	127244	7348	No	No	No	No	No	No	No	No	No	No	No	No	sd	sd	sd	sd	sd	sd	d	sd	sd	No	No reason given
1503	borno	Jere	Dusuman	Muna Camp	Formal	2015	Yes	female	40	none	presently_married	Unemployed	islam	5_above	11	1500	btw_5_10	817877	721	127244	49931	No	No	No	No	No	No	No	No	No	No	No	No	sd	sd	d	sd	sd	d	sd	sd	d	No	No reason given
1504	borno	Jere	Old Maiduguri	El-Miskin Camp	Informal	2014	Yes	male	52	none	presently_married	Farmer	islam	5_above	23	35000	btw_5_10	817877	721	127244	7348	No	No	No	No	No	No	No	No	No	No	No	No	sd	sd	sd	sd	sd	sd	sd	sd	sd	No	No reason given
1505	borno	Jere	Dusuman	Muna Camp	Formal	2015	Yes	female	53	none	widowed	Unemployed	islam	5_above	28	3000	btw_3_5	817877	721	127244	49931	No	No	No	No	No	No	No	No	No	No	No	No	sd	sd	d	sd	sd	d	sd	sd	sd	No	Myths, misconceptions, misinformation, disbelieve
1506	adamawa	Yola South	Namtari	Malkohi camp	Formal	2014	Yes	female	67	none	widowed	Farmer	islam	5_above	1	500	less_1	20133	716	10447	1239	No	No	No	No	No	No	No	No	No	No	No	No	n	n	n	n	n	n	d	sd	sd	No	No felt need
1507	borno	Jere	Dusuman	Muna Camp	Formal	2015	Yes	female	50	none	widowed	Unemployed	islam	5_above	24	1000	btw_3_5	817877	721	127244	49931	No	No	No	No	No	No	No	No	No	No	No	No	n	n	d	d	d	sd	sd	d	d	No	No reason given
1508	borno	Jere	Dusuman	Muna Camp	Formal	2015	Yes	female	35	none	presently_married	Unemployed	islam	5_above	8	4000	btw_5_10	817877	721	127244	49931	No	No	No	No	No	No	No	No	No	No	No	No	n	d	d	sd	sd	d	d	sd	d	No	No reason given
1509	borno	Jere	Dusuman	Muna Camp	Formal	2015	Yes	female	22	none	presently_married	Unemployed	islam	2_5	3	1000	btw_3_5	817877	721	127244	49931	No	No	No	No	No	No	No	No	No	No	No	No	sd	sd	d	sd	d	d	sd	sd	sd	No	No reason given
1510	borno	Jere	Dusuman	Muna Camp	Formal	2015	Yes	female	42	none	presently_married	Unemployed	islam	5_above	13	1500	btw_5_10	817877	721	127244	49931	No	No	No	No	No	No	No	No	No	No	No	No	sd	sd	d	sd	sd	d	d	d	d	No	No reason given
1511	borno	Jere	Dusuman	Muna Camp	Formal	2015	Yes	female	52	none	widowed	Unemployed	islam	5_above	18	500	btw_3_5	817877	721	127244	49931	No	No	No	No	No	No	No	No	No	No	No	No	d	sd	d	sd	sd	sd	sd	sd	d	No	No reason given
1512	borno	Jere	Dusuman	Muna Camp	Formal	2015	Yes	female	38	none	presently_married	Unemployed	islam	5_above	9	1800	btw_5_10	817877	721	127244	49931	No	No	No	No	No	No	No	No	No	No	No	No	sd	sd	d	sd	sd	sd	sd	sd	d	No	Myths, misconceptions, misinformation, disbelieve
1513	borno	Jere	Old Maiduguri	El-Miskin Camp	Informal	2014	Yes	female	25	none	presently_married	Unemployed	islam	5_above	7	2000	btw_5_10	817877	721	127244	7348	No	No	No	No	No	No	No	No	No	No	No	No	sd	sd	d	sd	sd	d	d	sd	sd	No	Myths, misconceptions, misinformation, disbelieve
1514	borno	Jere	Old Maiduguri	El-Miskin Camp	Informal	2014	Yes	female	41	none	presently_married	Unemployed	islam	5_above	13	3500	btw_5_10	817877	721	127244	7348	No	No	No	No	No	No	No	No	No	No	No	No	sd	sd	d	sd	sd	d	sd	sd	sd	No	No reason given
1515	borno	Jere	Dusuman	Muna Camp	Formal	2015	Yes	female	40	none	presently_married	Unemployed	islam	5_above	7	500	btw_3_5	817877	721	127244	49931	No	No	No	No	No	No	No	No	No	No	No	No	d	d	d	sd	sd	d	d	d	d	No	No reason given
1516	borno	Jere	Dusuman	Muna Camp	Formal	2015	Yes	male	43	none	presently_married	Farmer	islam	5_above	13	10000	btw_5_10	817877	721	127244	49931	No	No	No	No	No	No	No	No	No	No	No	No	sd	sd	sd	sd	sd	sd	d	d	sd	No	Myths, misconceptions, misinformation, disbelieve
1517	borno	Jere	Dusuman	Muna Camp	Formal	2015	Yes	female	40	none	presently_married	Unemployed	islam	5_above	14	1500	btw_2_3	817877	721	127244	49931	No	No	No	No	No	No	No	No	No	No	No	No	sd	sd	sd	d	d	sd	sd	sd	sd	No	No felt need
1518	borno	Jere	Dusuman	Muna Camp	Formal	2015	Yes	female	38	none	presently_married	Unemployed	islam	5_above	15	2000	btw_3_5	817877	721	127244	49931	No	No	No	No	No	No	No	No	No	No	No	No	d	d	n	sd	d	d	sd	sd	d	No	No reason given
1519	adamawa	Yola South	Namtari	Malkohi village camp	Informal	2015	Yes	female	30	none	presently_married	Farmer	islam	less_1	6	5000	less_1	20133	716	10447	3063	Yes	No	No	No	No	No	No	No	No	No	No	No	d	n	sd	n	n	n	sd	sd	sd	No	Myths, misconceptions, misinformation, disbelieve
1520	borno	Jere	Dusuman	Muna Camp	Formal	2015	Yes	female	40	none	presently_married	Unemployed	islam	5_above	13	3000	btw_5_10	817877	721	127244	49931	No	No	No	No	No	No	No	No	No	No	No	No	sd	sd	sd	sd	d	sd	sd	sd	d	No	Myths, misconceptions, misinformation, disbelieve
1521	borno	Jere	Old Maiduguri	El-Miskin Camp	Informal	2014	Yes	male	45	none	presently_married	Farmer	islam	5_above	11	17000	btw_5_10	817877	721	127244	7348	No	No	No	No	No	No	No	No	No	No	No	No	n	n	a	n	d	d	sa	sa	sd	No	Myths, misconceptions, misinformation, disbelieve
1522	borno	Jere	Dusuman	Muna Camp	Formal	2015	Yes	female	27	none	presently_separated	Unemployed	islam	2_5	21	3000	btw_3_5	817877	721	127244	49931	No	No	No	No	No	No	No	No	No	No	No	No	d	sd	sd	sd	sd	d	d	d	sd	No	No reason given
1523	adamawa	Yola South	Namtari	Malkohi camp	Formal	2014	Yes	female	37	pri	presently_married	Artisan	islam	2_5	3	2000	less_1	20133	716	10447	1239	No	No	No	No	Yes	No	No	No	No	No	No	No	d	n	d	sd	d	d	d	sd	sd	No	No reason given
1524	borno	Jere	Dusuman	Muna Camp	Formal	2015	Yes	male	45	none	presently_married	Farmer	islam	5_above	15	8000	btw_3_5	817877	721	127244	49931	No	No	No	No	No	No	No	No	No	No	No	No	sd	sd	d	n	sd	sd	sd	sd	sd	No	No reason given
1525	borno	Jere	Dusuman	Muna Camp	Formal	2015	Yes	female	35	none	presently_married	Unemployed	islam	5_above	7	4000	btw_2_3	817877	721	127244	49931	No	No	No	No	No	No	No	No	No	No	No	No	sd	sd	d	sd	sd	d	sd	sd	d	No	No reason given
1526	borno	Jere	Dusuman	Muna Camp	Formal	2015	Yes	male	49	none	presently_married	Farmer	islam	5_above	21	11000	btw_5_10	817877	721	127244	49931	No	No	No	No	No	No	No	No	No	No	No	No	sd	sd	d	d	sd	sd	d	sd	d	No	Myths, misconceptions, misinformation, disbelieve
1527	borno	Jere	Dusuman	Muna Camp	Formal	2015	Yes	male	55	none	presently_separated	Farmer	islam	5_above	18	5000	btw_3_5	817877	721	127244	49931	No	No	No	No	No	No	No	No	No	No	No	No	sd	sd	sd	d	d	sd	sd	sd	sd	No	No reason given
1528	adamawa	Yola South	Namtari	Malkohi village camp	Informal	2015	Yes	female	55	none	widowed	Farmer	islam	5_above	1	3000	less_1	20133	716	10447	3063	No	No	No	No	No	No	No	No	No	No	No	No	d	d	d	sd	sd	sd	sd	sd	sd	No	Myths, misconceptions, misinformation, disbelieve
1529	adamawa	Yola South	Namtari	Malkohi village camp	Informal	2015	Yes	female	50	none	widowed	Farmer	islam	2_5	5	2000	less_1	20133	716	10447	3063	No	Yes	No	No	No	No	No	No	No	No	No	No	d	d	d	sd	sd	sd	sd	sd	sd	No	No felt need
1530	borno	Jere	Old Maiduguri	El-Miskin Camp	Informal	2014	Yes	male	51	none	presently_married	Farmer	islam	5_above	19	25000	btw_5_10	817877	721	127244	7348	No	No	No	No	No	No	No	No	No	No	No	No	sd	sd	n	sd	sd	sd	sd	sd	sd	No	Myths, misconceptions, misinformation, disbelieve
1531	borno	Jere	Old Maiduguri	El-Miskin Camp	Informal	2014	Yes	female	38	none	presently_married	Unemployed	islam	5_above	11	4000	btw_5_10	817877	721	127244	7348	No	No	No	No	No	No	No	No	No	No	No	No	d	sd	sd	sd	sd	d	sd	sd	sd	No	Myths, misconceptions, misinformation, disbelieve
1532	borno	Jere	Old Maiduguri	El-Miskin Camp	Informal	2014	Yes	female	37	none	never_married	Unemployed	islam	5_above	17	4000	btw_5_10	817877	721	127244	7348	No	No	No	No	No	No	No	No	No	No	No	No	sd	sd	d	sd	sd	sd	sd	sd	sd	No	No reason given
1533	borno	Jere	Old Maiduguri	El-Miskin Camp	Informal	2014	Yes	female	45	none	presently_married	Unemployed	islam	5_above	11	2000	btw_5_10	817877	721	127244	7348	No	No	No	No	No	No	No	No	No	No	No	No	sd	sd	sd	sd	sd	sd	sd	sd	sd	No	Myths, misconceptions, misinformation, disbelieve
1534	borno	Jere	Old Maiduguri	El-Miskin Camp	Informal	2014	Yes	female	25	none	presently_married	Unemployed	islam	5_above	5	1500	btw_5_10	817877	721	127244	7348	No	No	No	No	No	No	No	No	No	No	No	No	sd	sd	d	sd	sd	sd	sd	sd	sd	No	Myths, misconceptions, misinformation, disbelieve
1535	adamawa	Yola South	Namtari	Malkohi village camp	Informal	2015	Yes	female	57	none	widowed	Farmer	islam	5_above	6	2000	less_1	20133	716	10447	3063	No	No	No	No	No	No	No	No	No	No	No	No	sd	sd	sd	sd	sd	sd	sd	d	d	No	Myths, misconceptions, misinformation, disbelieve
1536	borno	Jere	Old Maiduguri	El-Miskin Camp	Informal	2014	Yes	female	38	none	presently_married	Unemployed	islam	5_above	11	5000	btw_5_10	817877	721	127244	7348	No	No	No	No	No	No	No	No	No	No	No	No	sd	sd	sd	d	sd	sd	sd	sd	sd	No	Myths, misconceptions, misinformation, disbelieve
1537	borno	Jere	Dusuman	Muna Camp	Formal	2015	Yes	female	55	none	widowed	Unemployed	islam	5_above	26	7000	btw_5_10	817877	721	127244	49931	No	No	No	No	No	No	No	No	No	No	No	No	sd	sd	sd	sd	sd	sd	sd	sd	sd	No	Myths, misconceptions, misinformation, disbelieve
